# Supplementary material for: Transformation of Tri-Titanium(IV)-Substituted α-Keggin Polyoxometalate (POM) into Tetra-Titanium(IV)-Substituted POMs : Reaction Products of Titanium(IV) Sulfate with the Dimeric Keggin POM Precursor under Acidic Conditions
Source: Materials (Basel). 2010 Jan 15;3(1):503–18. doi: 10.3390/ma3010503 (PMC5525177; doi:10.3390/ma3010503)
Supplement: Supplementary File 2 [file materials-03-00503-s002.zip]

Archive with 2 entries (2 files):
- CSD 421238 for K-2 (YM12s).cif
- CSD 421237 for K-1 (YM01s).cif
