# Supplementary material for: Transformation of Tri-Titanium(IV)-Substituted α-Keggin Polyoxometalate (POM) into Tetra-Titanium(IV)-Substituted POMs : Reaction Products of Titanium(IV) Sulfate with the Dimeric Keggin POM Precursor under Acidic Conditions
Source: Materials (Basel). 2010 Jan 15;3(1):503–18. doi: 10.3390/ma3010503 (PMC5525177; doi:10.3390/ma3010503)
Supplement: Supplementary File 2 [file materials-03-00503-s002.zip › CSD 421238 for K-2 (YM12s).cif]

  
data_ym12s 
  
_audit_creation_method            SHELXL-97 
_chemical_name_systematic 
; 
 ? 
; 
_chemical_name_common             ? 
_chemical_melting_point           ? 
_chemical_formula_moiety          ? 
_chemical_formula_sum 
 'H28 K3 O59 P S2 Ti4 W9' 
_chemical_formula_weight          3030.86 
  
loop_ 
 _atom_type_symbol 
 _atom_type_description 
 _atom_type_scat_dispersion_real 
 _atom_type_scat_dispersion_imag 
 _atom_type_scat_source 
 'O'  'O'   0.0106   0.0060 
 'International Tables Vol C Tables 4.2.6.8 and 6.1.1.4' 
 'H'  'H'   0.0000   0.0000 
 'International Tables Vol C Tables 4.2.6.8 and 6.1.1.4' 
 'P'  'P'   0.1023   0.0942 
 'International Tables Vol C Tables 4.2.6.8 and 6.1.1.4' 
 'S'  'S'   0.1246   0.1234 
 'International Tables Vol C Tables 4.2.6.8 and 6.1.1.4' 
 'K'  'K'   0.2009   0.2494 
 'International Tables Vol C Tables 4.2.6.8 and 6.1.1.4' 
 'Ti'  'Ti'   0.2776   0.4457 
 'International Tables Vol C Tables 4.2.6.8 and 6.1.1.4' 
 'W'  'W'  -0.8490   6.8722 
 'International Tables Vol C Tables 4.2.6.8 and 6.1.1.4' 
  
_symmetry_cell_setting            Monoclinic 
_symmetry_space_group_name_H-M    P2(1)/c 
  
loop_ 
 _symmetry_equiv_pos_as_xyz 
 'x, y, z' 
 '-x, y+1/2, -z+1/2' 
 '-x, -y, -z' 
 'x, -y-1/2, z-1/2' 
  
_cell_length_a                    17.8107(11) 
_cell_length_b                    13.4314(9) 
_cell_length_c                    23.1442(15) 
_cell_angle_alpha                 90.00 
_cell_angle_beta                  93.5690(10) 
_cell_angle_gamma                 90.00 
_cell_volume                      5525.9(6) 
_cell_formula_units_Z             4 
_cell_measurement_temperature     90(2) 
_cell_measurement_reflns_used     7533 
_cell_measurement_theta_min       2.29 
_cell_measurement_theta_max       28.34 
  
_exptl_crystal_description        granular 
_exptl_crystal_colour             colorless 
_exptl_crystal_size_max           0.23 
_exptl_crystal_size_mid           0.18 
_exptl_crystal_size_min           0.14 
_exptl_crystal_density_meas       0 
_exptl_crystal_density_diffrn     3.643 
_exptl_crystal_density_method     'not measured' 
_exptl_crystal_F_000              5432 
_exptl_absorpt_coefficient_mu     19.646 
_exptl_absorpt_correction_type    empirical 
_exptl_absorpt_correction_T_min   0.0932 
_exptl_absorpt_correction_T_max   0.1696 
_exptl_absorpt_process_details    "SADABS" 
  
_exptl_special_details 
; 
 ? 
; 
  
_diffrn_ambient_temperature       90(2) 
_diffrn_radiation_wavelength      0.71073 
_diffrn_radiation_type            MoK\a 
_diffrn_radiation_source          'fine-focus sealed tube' 
_diffrn_radiation_monochromator   graphite 
_diffrn_measurement_device_type   'CCD area detector' 
_diffrn_measurement_method        'phi and omega scans' 
_diffrn_detector_area_resol_mean  8.366 
_diffrn_standards_number          ? 
_diffrn_standards_interval_count  ? 
_diffrn_standards_interval_time   ? 
_diffrn_standards_decay_%         ? 
_diffrn_reflns_number             51341 
_diffrn_reflns_av_R_equivalents   0.0348 
_diffrn_reflns_av_sigmaI/netI     0.0339 
_diffrn_reflns_limit_h_min        -22 
_diffrn_reflns_limit_h_max        23 
_diffrn_reflns_limit_k_min        -17 
_diffrn_reflns_limit_k_max        17 
_diffrn_reflns_limit_l_min        -30 
_diffrn_reflns_limit_l_max        26 
_diffrn_reflns_theta_min          1.15 
_diffrn_reflns_theta_max          28.34 
_reflns_number_total              13749 
_reflns_number_gt                 12259 
_reflns_threshold_expression      >2sigma(I) 
  
_computing_data_collection        'Bruker SMART' 
_computing_cell_refinement        'Bruker SMART' 
_computing_data_reduction         'Bruker SAINT' 
_computing_structure_solution     'SHELXS-97 (Sheldrick, 1990)' 
_computing_structure_refinement   'SHELXL-97 (Sheldrick, 1997)' 
_computing_molecular_graphics     'Bruker SHELXTL' 
_computing_publication_material   'Bruker SHELXTL' 
  
_refine_special_details 
; 
 Refinement of F^2^ against ALL reflections.  The weighted R-factor wR and 
 goodness of fit S are based on F^2^, conventional R-factors R are based 
 on F, with F set to zero for negative F^2^. The threshold expression of 
 F^2^ > 2sigma(F^2^) is used only for calculating R-factors(gt) etc. and is 
 not relevant to the choice of reflections for refinement.  R-factors based 
 on F^2^ are statistically about twice as large as those based on F, and R- 
 factors based on ALL data will be even larger. 
; 
  
_refine_ls_structure_factor_coef  Fsqd 
_refine_ls_matrix_type            full 
_refine_ls_weighting_scheme       calc 
_refine_ls_weighting_details 
 'calc w=1/[\s^2^(Fo^2^)+(0.0527P)^2^+98.7142P] where P=(Fo^2^+2Fc^2^)/3' 
_atom_sites_solution_primary      direct 
_atom_sites_solution_secondary    difmap 
_refine_ls_extinction_method      none 
_refine_ls_extinction_coef        ? 
_refine_ls_number_reflns          13749 
_refine_ls_number_parameters      712 
_refine_ls_number_restraints      2136 
_refine_ls_R_factor_all           0.0404 
_refine_ls_R_factor_gt            0.0354 
_refine_ls_wR_factor_ref          0.1012 
_refine_ls_wR_factor_gt           0.0981 
_refine_ls_goodness_of_fit_ref    1.043 
_refine_ls_restrained_S_all       0.969 
_refine_ls_shift/su_max           0.001 
_refine_ls_shift/su_mean          0.000 
  
loop_ 
 _atom_site_label 
 _atom_site_type_symbol 
 _atom_site_fract_x 
 _atom_site_fract_y 
 _atom_site_fract_z 
 _atom_site_U_iso_or_equiv 
 _atom_site_adp_type 
 _atom_site_occupancy 
 _atom_site_symmetry_multiplicity 
 _atom_site_calc_flag 
 _atom_site_refinement_flags 
 _atom_site_disorder_assembly 
 _atom_site_disorder_group 
K1 K 0.51816(10) 0.52390(13) 0.38961(8) 0.0200(3) Uani 1 1 d U . . 
K2 K 0.05567(12) 0.70605(16) 0.47919(9) 0.0290(4) Uani 1 1 d U . . 
K3 K 0.3738(2) 0.3410(3) 0.06222(18) 0.0251(8) Uani 0.50 1 d PU . . 
K4 K 0.1239(3) 0.2908(5) 0.2577(2) 0.0565(17) Uani 0.50 1 d PU . . 
O1 O 0.1527(3) 0.7466(5) 0.0674(3) 0.0240(13) Uani 1 1 d U . . 
O2 O 0.1545(3) 1.0186(4) 0.2473(3) 0.0221(12) Uani 1 1 d U . . 
O3 O 0.4233(3) 0.8800(5) 0.1694(3) 0.0204(12) Uani 1 1 d U . . 
O4 O 0.1551(3) 0.8547(4) 0.1710(2) 0.0179(11) Uani 1 1 d U . . 
O5 O 0.2865(3) 0.9230(4) 0.2184(3) 0.0174(11) Uani 1 1 d U . . 
O6 O 0.2841(3) 0.7940(4) 0.1321(2) 0.0177(11) Uani 1 1 d U . . 
O7 O 0.1066(3) 0.6675(4) 0.1717(2) 0.0172(11) Uani 1 1 d U . . 
O8 O 0.1081(3) 0.8221(4) 0.2745(2) 0.0163(11) Uani 1 1 d U . . 
O9 O 0.2321(3) 0.8879(4) 0.3237(2) 0.0151(11) Uani 1 1 d U . . 
O10 O 0.3854(3) 0.8109(4) 0.2783(2) 0.0135(10) Uani 1 1 d U . . 
O11 O 0.3889(3) 0.6848(4) 0.1937(2) 0.0185(11) Uani 1 1 d U . . 
O12 O 0.2346(3) 0.6066(4) 0.1372(2) 0.0167(11) Uani 1 1 d U . . 
O13 O -0.0022(3) 0.5210(5) 0.1680(3) 0.0231(13) Uani 1 1 d U . . 
O14 O -0.0052(3) 0.7861(5) 0.3501(3) 0.0257(13) Uani 1 1 d U . . 
O15 O 0.2268(3) 0.9151(4) 0.4426(3) 0.0223(12) Uani 1 1 d U . . 
O16 O 0.4979(3) 0.7857(4) 0.3643(3) 0.0170(11) Uani 1 1 d U . . 
O17 O 0.5045(3) 0.5478(5) 0.2082(3) 0.0211(12) Uani 1 1 d U . . 
O18 O 0.2357(4) 0.4076(5) 0.1060(3) 0.0272(14) Uani 1 1 d U . . 
O19 O 0.0192(3) 0.6606(4) 0.2588(3) 0.0200(12) Uani 1 1 d U . . 
O20 O 0.1484(3) 0.7654(4) 0.3806(2) 0.0160(11) Uani 1 1 d U . . 
O21 O 0.3514(3) 0.8364(4) 0.3888(2) 0.0143(10) Uani 1 1 d U . . 
O22 O 0.4294(3) 0.6299(4) 0.2999(2) 0.0126(10) Uani 1 1 d U . . 
O23 O 0.3571(3) 0.4991(4) 0.1665(2) 0.0194(12) Uani 1 1 d U . . 
O24 O 0.1514(3) 0.4844(4) 0.1937(3) 0.0196(12) Uani 1 1 d U . . 
O25 O 0.0514(3) 0.4728(4) 0.2786(2) 0.0164(11) Uani 1 1 d U . . 
O26 O 0.0658(3) 0.6037(4) 0.3682(2) 0.0156(11) Uani 1 1 d U . . 
O27 O 0.2722(3) 0.7201(4) 0.4529(2) 0.0134(10) Uani 1 1 d U . . 
O28 O 0.3992(3) 0.6498(4) 0.4098(2) 0.0122(10) Uani 1 1 d U . . 
O29 O 0.4078(3) 0.4350(4) 0.2696(2) 0.0159(11) Uani 1 1 d U . . 
O30 O 0.2736(3) 0.3704(4) 0.2223(2) 0.0171(11) Uani 1 1 d U . . 
O31 O 0.1607(3) 0.6262(4) 0.2852(2) 0.0119(10) Uani 1 1 d U . . 
O32 O 0.2826(3) 0.6915(4) 0.3334(2) 0.0116(10) Uani 1 1 d U . . 
O33 O 0.2865(3) 0.5664(4) 0.2522(2) 0.0124(10) Uani 1 1 d U . . 
O34 O 0.2436(3) 0.7406(4) 0.2323(2) 0.0128(10) Uani 1 1 d U . . 
O1M O 0.1551(3) 0.4237(4) 0.3656(2) 0.0178(11) Uani 1 1 d U . . 
O2M O 0.2750(3) 0.5207(4) 0.4249(2) 0.0149(10) Uani 1 1 d U . . 
O3M O 0.3012(3) 0.3744(4) 0.3435(3) 0.0192(11) Uani 1 1 d U . . 
O2S O 0.3550(5) 0.0386(6) 0.3358(4) 0.046(2) Uani 1 1 d U . . 
O3S O 0.6438(4) 0.5913(5) 0.3369(3) 0.0261(13) Uani 1 1 d U . . 
O1S O 0.2648(5) 0.1906(6) 0.0850(3) 0.0421(19) Uani 1 1 d U . . 
O4S O 0.3613(6) 0.8705(6) 0.5526(4) 0.055(3) Uani 1 1 d U . . 
O5S O -0.0354(9) 0.8184(7) 0.5620(4) 0.089(5) Uani 1 1 d U . . 
O6S O 0.0452(9) 0.9154(9) 0.4484(6) 0.098(4) Uani 1 1 d U . . 
O1W O 0.0199(4) 0.3189(5) 0.3477(3) 0.0238(13) Uani 1 1 d U . . 
O2W O -0.0569(3) 0.4925(4) 0.3677(3) 0.0186(11) Uani 1 1 d U . . 
O3W O 0.2751(3) 0.5749(4) 0.5390(2) 0.0160(11) Uani 1 1 d U . . 
O4W O 0.3980(3) 0.6845(4) 0.5298(2) 0.0177(11) Uani 1 1 d U . . 
O5W O 0.4058(3) 0.2479(5) 0.2226(3) 0.0220(12) Uani 1 1 d U . . 
O6W O 0.4229(3) 0.2559(4) 0.3378(3) 0.0206(12) Uani 1 1 d U . . 
O7W O 0.2841(3) 0.1876(5) 0.2802(3) 0.0260(14) Uani 1 1 d U . . 
O8W O 0.2206(4) 0.2400(5) 0.4060(3) 0.0292(15) Uani 1 1 d U . . 
O1X O 0.0547(3) 0.4376(4) 0.4468(2) 0.0181(11) Uani 1 1 d U . . 
O2X O 0.1288(3) 0.5398(5) 0.5144(3) 0.0270(14) Uani 1 1 d U . . 
O3X O 0.1817(3) 0.3860(4) 0.4800(2) 0.0183(11) Uani 1 1 d U . . 
O4X O 0.4052(3) 0.4922(4) 0.4903(2) 0.0144(10) Uani 1 1 d U . . 
O5X O 0.3284(3) 0.3451(4) 0.4645(2) 0.0162(11) Uani 1 1 d U . . 
O6X O 0.4558(3) 0.3594(4) 0.4347(3) 0.0192(12) Uani 1 1 d U . . 
O7X O 0.0807(3) 0.3813(5) 0.5440(3) 0.0244(13) Uani 1 1 d U . . 
O8X O 0.4335(3) 0.3352(4) 0.5357(3) 0.0225(13) Uani 1 1 d U . . 
P1 P 0.24335(10) 0.65258(13) 0.27768(8) 0.0097(3) Uani 1 1 d U . . 
S1 S 0.11130(11) 0.43683(15) 0.49689(8) 0.0160(4) Uani 1 1 d U . . 
S2 S 0.40571(10) 0.38113(14) 0.48150(8) 0.0145(3) Uani 1 1 d U . . 
Ti1 Ti 0.05861(7) 0.46983(10) 0.35957(6) 0.0134(3) Uani 1 1 d U . . 
Ti2 Ti 0.33258(7) 0.60457(10) 0.46447(6) 0.0114(2) Uani 1 1 d U . . 
Ti3 Ti 0.34187(8) 0.32953(10) 0.28170(6) 0.0139(3) Uani 1 1 d U . . 
Ti4 Ti 0.24127(7) 0.39299(10) 0.40557(6) 0.0126(3) Uani 1 1 d U . . 
W1 W 0.186798(17) 0.73091(2) 0.137838(13) 0.01506(7) Uani 1 1 d U . . 
W2 W 0.190687(17) 0.90011(2) 0.248453(14) 0.01518(7) Uani 1 1 d U . . 
W3 W 0.353792(17) 0.81351(2) 0.199104(13) 0.01435(7) Uani 1 1 d U . . 
W4 W 0.068332(17) 0.55715(2) 0.216944(13) 0.01479(7) Uani 1 1 d U . . 
W5 W 0.069876(17) 0.72468(2) 0.323370(14) 0.01476(7) Uani 1 1 d U . . 
W6 W 0.244937(16) 0.81558(2) 0.398971(13) 0.01241(7) Uani 1 1 d U . . 
W7 W 0.407570(16) 0.74089(2) 0.350306(13) 0.01179(7) Uani 1 1 d U . . 
W8 W 0.415264(17) 0.55567(2) 0.231370(13) 0.01414(7) Uani 1 1 d U . . 
W9 W 0.252180(18) 0.47264(2) 0.169500(13) 0.01616(7) Uani 1 1 d U . . 
  
loop_ 
 _atom_site_aniso_label 
 _atom_site_aniso_U_11 
 _atom_site_aniso_U_22 
 _atom_site_aniso_U_33 
 _atom_site_aniso_U_23 
 _atom_site_aniso_U_13 
 _atom_site_aniso_U_12 
K1 0.0238(9) 0.0148(8) 0.0218(8) 0.0003(6) 0.0053(7) 0.0060(6) 
K2 0.0293(10) 0.0327(11) 0.0244(10) -0.0063(8) -0.0016(8) -0.0084(8) 
K3 0.0226(18) 0.0161(16) 0.036(2) -0.0062(15) -0.0003(15) 0.0124(14) 
K4 0.050(3) 0.087(4) 0.036(3) -0.022(3) 0.020(2) -0.035(3) 
O1 0.021(3) 0.029(3) 0.021(3) 0.007(2) -0.003(2) 0.003(2) 
O2 0.018(3) 0.017(3) 0.031(3) 0.007(2) -0.001(2) 0.002(2) 
O3 0.018(3) 0.024(3) 0.020(3) 0.011(2) 0.006(2) 0.002(2) 
O4 0.017(3) 0.018(3) 0.019(3) 0.003(2) 0.001(2) 0.003(2) 
O5 0.013(3) 0.015(3) 0.024(3) 0.008(2) 0.001(2) 0.000(2) 
O6 0.015(3) 0.022(3) 0.016(3) 0.008(2) 0.001(2) 0.000(2) 
O7 0.018(3) 0.015(3) 0.018(3) 0.004(2) -0.001(2) 0.000(2) 
O8 0.013(3) 0.014(3) 0.022(3) 0.003(2) 0.001(2) 0.000(2) 
O9 0.013(2) 0.011(2) 0.021(3) 0.001(2) 0.001(2) 0.0008(19) 
O10 0.014(2) 0.011(2) 0.017(3) 0.002(2) 0.003(2) -0.0014(19) 
O11 0.020(3) 0.022(3) 0.014(3) 0.005(2) 0.003(2) 0.003(2) 
O12 0.018(3) 0.018(3) 0.014(3) 0.001(2) 0.003(2) 0.003(2) 
O13 0.019(3) 0.022(3) 0.027(3) 0.000(2) -0.008(2) -0.003(2) 
O14 0.015(3) 0.022(3) 0.042(4) -0.004(3) 0.013(3) -0.001(2) 
O15 0.026(3) 0.010(3) 0.031(3) -0.003(2) 0.007(3) 0.000(2) 
O16 0.012(3) 0.015(3) 0.023(3) 0.006(2) 0.000(2) -0.002(2) 
O17 0.017(3) 0.028(3) 0.020(3) 0.001(2) 0.011(2) 0.004(2) 
O18 0.036(4) 0.025(3) 0.020(3) -0.010(3) -0.003(3) 0.005(3) 
O19 0.012(3) 0.021(3) 0.026(3) 0.003(2) -0.005(2) -0.002(2) 
O20 0.010(2) 0.016(3) 0.022(3) -0.003(2) 0.004(2) 0.000(2) 
O21 0.012(2) 0.010(2) 0.022(3) 0.002(2) 0.001(2) -0.0017(19) 
O22 0.012(2) 0.011(2) 0.015(2) 0.0015(19) 0.0034(19) 0.0005(19) 
O23 0.020(3) 0.021(3) 0.018(3) -0.002(2) 0.003(2) 0.008(2) 
O24 0.017(3) 0.021(3) 0.021(3) -0.002(2) -0.002(2) 0.001(2) 
O25 0.017(3) 0.016(3) 0.016(3) -0.001(2) 0.000(2) -0.002(2) 
O26 0.012(2) 0.016(3) 0.020(3) -0.002(2) 0.005(2) -0.005(2) 
O27 0.016(3) 0.010(2) 0.014(2) -0.0015(19) 0.003(2) -0.0010(19) 
O28 0.013(2) 0.007(2) 0.017(3) 0.0009(19) -0.0001(19) -0.0005(18) 
O29 0.018(3) 0.014(3) 0.015(3) 0.000(2) 0.001(2) 0.004(2) 
O30 0.019(3) 0.014(3) 0.019(3) -0.002(2) 0.002(2) 0.003(2) 
O31 0.008(2) 0.014(2) 0.014(2) -0.0002(19) 0.0024(18) -0.0012(19) 
O32 0.013(2) 0.010(2) 0.012(2) 0.0009(19) 0.0019(19) 0.0005(19) 
O33 0.013(2) 0.008(2) 0.016(2) 0.0003(19) 0.0014(19) 0.0019(19) 
O34 0.009(2) 0.012(2) 0.017(3) 0.003(2) 0.0018(19) 0.0007(18) 
O1M 0.015(3) 0.024(3) 0.015(3) -0.001(2) 0.001(2) 0.002(2) 
O2M 0.014(2) 0.016(3) 0.015(3) 0.000(2) 0.001(2) 0.000(2) 
O3M 0.019(3) 0.020(3) 0.019(3) -0.005(2) 0.005(2) 0.002(2) 
O2S 0.036(4) 0.034(4) 0.071(6) 0.008(4) 0.025(4) -0.011(3) 
O3S 0.0268(15) 0.0255(15) 0.0260(15) 0.0000(9) 0.0024(9) -0.0002(9) 
O1S 0.060(5) 0.030(4) 0.035(4) -0.007(3) -0.004(4) -0.001(4) 
O4S 0.107(8) 0.022(4) 0.037(4) -0.006(3) 0.023(5) 0.010(4) 
O5S 0.199(14) 0.027(5) 0.047(6) -0.011(4) 0.059(7) -0.039(6) 
O6S 0.154(13) 0.063(8) 0.080(9) -0.025(7) 0.035(8) -0.008(8) 
O1W 0.028(3) 0.019(3) 0.025(3) -0.002(2) 0.005(2) -0.008(2) 
O2W 0.011(3) 0.022(3) 0.022(3) -0.001(2) 0.003(2) -0.006(2) 
O3W 0.019(3) 0.019(3) 0.011(2) -0.002(2) 0.004(2) -0.003(2) 
O4W 0.017(3) 0.018(3) 0.018(3) -0.005(2) -0.001(2) -0.001(2) 
O5W 0.024(3) 0.020(3) 0.022(3) -0.002(2) 0.003(2) 0.006(2) 
O6W 0.022(3) 0.018(3) 0.022(3) -0.002(2) 0.002(2) 0.003(2) 
O7W 0.010(3) 0.050(4) 0.018(3) -0.010(3) 0.003(2) -0.003(3) 
O8W 0.020(3) 0.016(3) 0.052(4) -0.009(3) -0.002(3) -0.006(2) 
O1X 0.013(3) 0.025(3) 0.017(3) 0.002(2) 0.003(2) 0.002(2) 
O2X 0.019(3) 0.025(3) 0.037(4) -0.010(3) 0.000(3) -0.003(2) 
O3X 0.014(3) 0.022(3) 0.020(3) 0.004(2) 0.005(2) 0.001(2) 
O4X 0.015(2) 0.008(2) 0.020(3) 0.004(2) 0.000(2) 0.0007(19) 
O5X 0.017(3) 0.013(3) 0.018(3) 0.005(2) 0.000(2) -0.002(2) 
O6X 0.014(3) 0.020(3) 0.024(3) -0.005(2) 0.004(2) 0.001(2) 
O7X 0.021(3) 0.032(3) 0.022(3) 0.007(3) 0.010(2) 0.002(3) 
O8X 0.022(3) 0.017(3) 0.028(3) 0.008(2) -0.006(2) 0.001(2) 
P1 0.0089(8) 0.0086(8) 0.0118(8) 0.0009(6) 0.0010(6) 0.0007(6) 
S1 0.0135(8) 0.0194(9) 0.0154(9) 0.0013(7) 0.0030(7) -0.0022(7) 
S2 0.0142(8) 0.0118(8) 0.0173(9) 0.0012(7) -0.0005(7) -0.0011(6) 
Ti1 0.0108(6) 0.0137(6) 0.0157(6) -0.0003(5) 0.0010(5) -0.0039(5) 
Ti2 0.0123(6) 0.0114(6) 0.0106(6) -0.0009(5) 0.0016(5) -0.0011(5) 
Ti3 0.0151(6) 0.0115(6) 0.0154(6) -0.0026(5) 0.0030(5) 0.0017(5) 
Ti4 0.0131(6) 0.0114(6) 0.0133(6) -0.0002(5) 0.0017(5) -0.0008(5) 
W1 0.01399(14) 0.01670(15) 0.01436(14) 0.00464(11) -0.00002(11) 0.00208(11) 
W2 0.01275(14) 0.01229(14) 0.02043(15) 0.00441(11) 0.00045(11) 0.00164(10) 
W3 0.01248(14) 0.01445(14) 0.01630(15) 0.00629(11) 0.00231(11) 0.00000(11) 
W4 0.01385(14) 0.01468(15) 0.01542(15) 0.00090(11) -0.00251(11) -0.00214(11) 
W5 0.00996(14) 0.01300(14) 0.02159(16) -0.00119(11) 0.00314(11) -0.00041(10) 
W6 0.01267(14) 0.00817(13) 0.01649(14) -0.00193(10) 0.00169(10) -0.00027(10) 
W7 0.00983(13) 0.01118(13) 0.01442(14) 0.00240(10) 0.00127(10) -0.00139(10) 
W8 0.01393(14) 0.01380(14) 0.01512(15) 0.00125(11) 0.00441(11) 0.00226(11) 
W9 0.02041(16) 0.01450(15) 0.01338(14) -0.00267(11) -0.00064(11) 0.00351(11) 
  
_geom_special_details 
; 
 All esds (except the esd in the dihedral angle between two l.s. planes) 
 are estimated using the full covariance matrix.  The cell esds are taken 
 into account individually in the estimation of esds in distances, angles 
 and torsion angles; correlations between esds in cell parameters are only 
 used when they are defined by crystal symmetry.  An approximate (isotropic) 
 treatment of cell esds is used for estimating esds involving l.s. planes. 
; 
  
loop_ 
 _geom_bond_atom_site_label_1 
 _geom_bond_atom_site_label_2 
 _geom_bond_distance 
 _geom_bond_site_symmetry_2 
 _geom_bond_publ_flag 
K1 O3 2.619(6) 2_645 ? 
K1 O8X 2.670(7) 3_666 ? 
K1 O6X 2.711(6) . ? 
K1 O3S 2.767(7) . ? 
K1 O28 2.773(5) . ? 
K1 O22 2.902(5) . ? 
K1 O4X 3.027(6) 3_666 ? 
K1 O4X 3.200(6) . ? 
K1 S2 3.444(3) 3_666 ? 
K1 S2 3.570(3) . ? 
K1 W7 3.6025(17) . ? 
K1 Ti2 3.977(2) . ? 
K2 O1 2.669(6) 4_576 ? 
K2 O2X 2.686(7) . ? 
K2 O7X 2.720(7) 3_566 ? 
K2 O6S 2.904(14) . ? 
K2 O26 2.928(6) . ? 
K2 O5S 2.994(11) . ? 
K2 O20 3.007(6) . ? 
K2 O14 3.295(7) . ? 
K2 O1X 3.308(6) 3_566 ? 
K2 S1 3.611(3) 3_566 ? 
K2 W5 3.639(2) . ? 
K2 S1 3.765(3) . ? 
K3 O8X 2.681(7) 4_565 ? 
K3 O16 2.860(7) 2_645 ? 
K3 O18 2.862(8) . ? 
K3 O1S 2.873(9) . ? 
K3 O23 3.243(7) . ? 
K3 S2 3.584(4) 4_565 ? 
K3 W9 3.828(4) . ? 
K3 K1 4.776(4) 2_645 ? 
K4 O25 2.821(9) . ? 
K4 O1W 2.897(8) . ? 
K4 O30 3.032(8) . ? 
K4 O24 3.046(9) . ? 
K4 O1M 3.092(8) . ? 
K4 O19 3.094(8) 2_545 ? 
K4 O14 3.167(9) 2_545 ? 
K4 O7W 3.186(9) . ? 
K4 Ti1 3.611(6) . ? 
K4 W4 3.814(8) . ? 
K4 Ti3 3.923(6) . ? 
K4 W5 3.925(6) 2_545 ? 
O1 W1 1.716(6) . ? 
O1 K2 2.669(6) 4_575 ? 
O2 W2 1.717(6) . ? 
O3 W3 1.706(6) . ? 
O3 K1 2.619(6) 2_655 ? 
O4 W1 1.930(6) . ? 
O4 W2 1.961(6) . ? 
O5 W2 1.907(6) . ? 
O5 W3 1.966(6) . ? 
O6 W1 1.942(6) . ? 
O6 W3 1.943(6) . ? 
O7 W1 1.877(6) . ? 
O7 W4 1.960(6) . ? 
O8 W5 1.884(6) . ? 
O8 W2 1.932(6) . ? 
O9 W2 1.856(6) . ? 
O9 W6 1.995(6) . ? 
O10 W3 1.884(5) . ? 
O10 W7 1.933(5) . ? 
O11 W3 1.845(6) . ? 
O11 W8 1.984(6) . ? 
O12 W1 1.875(6) . ? 
O12 W9 1.966(6) . ? 
O13 W4 1.708(6) . ? 
O14 W5 1.719(6) . ? 
O14 K4 3.167(9) 2 ? 
O15 W6 1.719(6) . ? 
O16 W7 1.729(5) . ? 
O16 K3 2.860(7) 2_655 ? 
O17 W8 1.713(6) . ? 
O18 W9 1.719(6) . ? 
O19 W5 1.903(6) . ? 
O19 W4 1.934(6) . ? 
O19 K4 3.094(8) 2 ? 
O20 W6 1.872(5) . ? 
O20 W5 1.943(5) . ? 
O21 W7 1.884(5) . ? 
O21 W6 1.946(5) . ? 
O22 W8 1.877(5) . ? 
O22 W7 1.947(5) . ? 
O23 W9 1.908(6) . ? 
O23 W8 1.926(6) . ? 
O24 W4 1.879(6) . ? 
O24 W9 1.920(6) . ? 
O25 W4 1.862(6) . ? 
O25 Ti1 1.871(6) . ? 
O26 Ti1 1.813(6) . ? 
O26 W5 1.932(6) . ? 
O27 W6 1.834(5) . ? 
O27 Ti2 1.898(5) . ? 
O28 W7 1.856(5) . ? 
O28 Ti2 1.888(6) . ? 
O29 W8 1.855(6) . ? 
O29 Ti3 1.873(6) . ? 
O30 Ti3 1.860(6) . ? 
O30 W9 1.862(6) . ? 
O31 P1 1.535(5) . ? 
O31 W5 2.308(5) . ? 
O31 W4 2.394(5) . ? 
O32 P1 1.521(5) . ? 
O32 W7 2.332(5) . ? 
O32 W6 2.378(5) . ? 
O33 P1 1.528(5) . ? 
O33 W9 2.340(5) . ? 
O33 W8 2.377(5) . ? 
O34 P1 1.582(5) . ? 
O34 W1 2.354(5) . ? 
O34 W3 2.364(5) . ? 
O34 W2 2.380(5) . ? 
O1M Ti4 1.791(6) . ? 
O1M Ti1 1.823(6) . ? 
O2M Ti2 1.745(5) . ? 
O2M Ti4 1.862(6) . ? 
O3M Ti3 1.749(6) . ? 
O3M Ti4 1.860(6) . ? 
O1W Ti1 2.154(6) . ? 
O2W Ti1 2.100(6) . ? 
O3W Ti2 2.097(6) . ? 
O4W Ti2 2.139(5) . ? 
O5W Ti3 2.135(6) . ? 
O6W Ti3 2.124(6) . ? 
O7W Ti3 2.166(7) . ? 
O8W Ti4 2.088(6) . ? 
O1X S1 1.489(6) . ? 
O1X Ti1 2.069(6) . ? 
O1X K2 3.308(6) 3_566 ? 
O2X S1 1.470(6) . ? 
O3X S1 1.500(6) . ? 
O3X Ti4 2.082(6) . ? 
O4X S2 1.505(5) . ? 
O4X Ti2 2.053(5) . ? 
O4X K1 3.028(6) 3_666 ? 
O5X S2 1.489(6) . ? 
O5X Ti4 2.102(5) . ? 
O6X S2 1.474(6) . ? 
O7X S1 1.455(6) . ? 
O7X K2 2.720(7) 3_566 ? 
O8X S2 1.456(6) . ? 
O8X K1 2.670(6) 3_666 ? 
O8X K3 2.681(7) 4_566 ? 
S1 K2 3.611(3) 3_566 ? 
S2 K1 3.444(3) 3_666 ? 
S2 K3 3.584(4) 4_566 ? 
W5 K4 3.925(6) 2 ? 
  
loop_ 
 _geom_angle_atom_site_label_1 
 _geom_angle_atom_site_label_2 
 _geom_angle_atom_site_label_3 
 _geom_angle 
 _geom_angle_site_symmetry_1 
 _geom_angle_site_symmetry_3 
 _geom_angle_publ_flag 
O3 K1 O8X 137.5(2) 2_645 3_666 ? 
O3 K1 O6X 77.59(19) 2_645 . ? 
O8X K1 O6X 116.85(19) 3_666 . ? 
O3 K1 O3S 69.68(19) 2_645 . ? 
O8X K1 O3S 79.4(2) 3_666 . ? 
O6X K1 O3S 142.98(19) . . ? 
O3 K1 O28 150.54(18) 2_645 . ? 
O8X K1 O28 71.19(17) 3_666 . ? 
O6X K1 O28 95.52(17) . . ? 
O3S K1 O28 121.49(18) . . ? 
O3 K1 O22 101.88(18) 2_645 . ? 
O8X K1 O22 104.78(17) 3_666 . ? 
O6X K1 O22 117.20(17) . . ? 
O3S K1 O22 86.76(18) . . ? 
O28 K1 O22 55.53(15) . . ? 
O3 K1 O4X 104.75(18) 2_645 3_666 ? 
O8X K1 O4X 49.22(16) 3_666 3_666 ? 
O6X K1 O4X 76.14(16) . 3_666 ? 
O3S K1 O4X 95.59(18) . 3_666 ? 
O28 K1 O4X 101.19(16) . 3_666 ? 
O22 K1 O4X 152.37(16) . 3_666 ? 
O3 K1 O4X 124.72(18) 2_645 . ? 
O8X K1 O4X 79.33(18) 3_666 . ? 
O6X K1 O4X 47.15(15) . . ? 
O3S K1 O4X 157.96(18) . . ? 
O28 K1 O4X 55.72(15) . . ? 
O22 K1 O4X 104.31(15) . . ? 
O4X K1 O4X 65.78(17) 3_666 . ? 
O3 K1 S2 125.21(15) 2_645 3_666 ? 
O8X K1 S2 23.46(12) 3_666 3_666 ? 
O6X K1 S2 96.72(14) . 3_666 ? 
O3S K1 S2 88.57(15) . 3_666 ? 
O28 K1 S2 83.79(12) . 3_666 ? 
O22 K1 S2 127.26(12) . 3_666 ? 
O4X K1 S2 25.88(10) 3_666 3_666 ? 
O4X K1 S2 69.52(11) . 3_666 ? 
O3 K1 S2 99.80(15) 2_645 . ? 
O8X K1 S2 99.50(15) 3_666 . ? 
O6X K1 S2 22.21(12) . . ? 
O3S K1 S2 159.66(15) . . ? 
O28 K1 S2 76.35(12) . . ? 
O22 K1 S2 112.89(12) . . ? 
O4X K1 S2 69.64(11) 3_666 . ? 
O4X K1 S2 24.93(10) . . ? 
S2 K1 S2 83.58(6) 3_666 . ? 
O3 K1 W7 133.98(15) 2_645 . ? 
O8X K1 W7 74.89(13) 3_666 . ? 
O6X K1 W7 121.73(13) . . ? 
O3S K1 W7 93.93(14) . . ? 
O28 K1 W7 30.45(11) . . ? 
O22 K1 W7 32.64(11) . . ? 
O4X K1 W7 119.84(11) 3_666 . ? 
O4X K1 W7 86.16(10) . . ? 
S2 K1 W7 95.66(5) 3_666 . ? 
S2 K1 W7 105.47(6) . . ? 
O3 K1 Ti2 142.80(14) 2_645 . ? 
O8X K1 Ti2 76.58(15) 3_666 . ? 
O6X K1 Ti2 71.50(13) . . ? 
O3S K1 Ti2 145.08(15) . . ? 
O28 K1 Ti2 25.29(11) . . ? 
O22 K1 Ti2 75.39(11) . . ? 
O4X K1 Ti2 87.63(11) 3_666 . ? 
O4X K1 Ti2 30.89(9) . . ? 
S2 K1 Ti2 79.33(5) 3_666 . ? 
S2 K1 Ti2 51.27(4) . . ? 
W7 K1 Ti2 55.49(3) . . ? 
O1 K2 O2X 71.8(2) 4_576 . ? 
O1 K2 O7X 141.4(2) 4_576 3_566 ? 
O2X K2 O7X 96.4(2) . 3_566 ? 
O1 K2 O6S 89.2(3) 4_576 . ? 
O2X K2 O6S 154.4(4) . . ? 
O7X K2 O6S 109.0(4) 3_566 . ? 
O1 K2 O26 135.29(19) 4_576 . ? 
O2X K2 O26 79.68(19) . . ? 
O7X K2 O26 74.18(17) 3_566 . ? 
O6S K2 O26 104.2(3) . . ? 
O1 K2 O5S 75.0(3) 4_576 . ? 
O2X K2 O5S 119.8(3) . . ? 
O7X K2 O5S 80.3(3) 3_566 . ? 
O6S K2 O5S 68.9(3) . . ? 
O26 K2 O5S 149.7(3) . . ? 
O1 K2 O20 99.08(19) 4_576 . ? 
O2X K2 O20 99.91(19) . . ? 
O7X K2 O20 119.34(18) 3_566 . ? 
O6S K2 O20 65.6(3) . . ? 
O26 K2 O20 52.56(15) . . ? 
O5S K2 O20 134.2(2) . . ? 
O1 K2 O14 141.0(2) 4_576 . ? 
O2X K2 O14 132.27(19) . . ? 
O7X K2 O14 73.87(17) 3_566 . ? 
O6S K2 O14 56.6(3) . . ? 
O26 K2 O14 52.60(16) . . ? 
O5S K2 O14 104.8(3) . . ? 
O20 K2 O14 52.44(15) . . ? 
O1 K2 O1X 96.89(18) 4_576 3_566 ? 
O2X K2 O1X 69.54(18) . 3_566 ? 
O7X K2 O1X 45.48(16) 3_566 3_566 ? 
O6S K2 O1X 131.4(3) . 3_566 ? 
O26 K2 O1X 104.56(16) . 3_566 ? 
O5S K2 O1X 66.4(2) . 3_566 ? 
O20 K2 O1X 156.92(16) . 3_566 ? 
O14 K2 O1X 119.17(15) . 3_566 ? 
O1 K2 S1 120.63(16) 4_576 3_566 ? 
O2X K2 S1 84.27(15) . 3_566 ? 
O7X K2 S1 21.16(13) 3_566 3_566 ? 
O6S K2 S1 120.8(3) . 3_566 ? 
O26 K2 S1 88.92(12) . 3_566 ? 
O5S K2 S1 71.7(2) . 3_566 ? 
O20 K2 S1 138.91(13) . 3_566 ? 
O14 K2 S1 94.86(12) . 3_566 ? 
O1X K2 S1 24.35(10) 3_566 3_566 ? 
O1 K2 W5 131.32(16) 4_576 . ? 
O2X K2 W5 107.20(16) . . ? 
O7X K2 W5 87.15(14) 3_566 . ? 
O6S K2 W5 72.4(2) . . ? 
O26 K2 W5 31.94(11) . . ? 
O5S K2 W5 132.3(3) . . ? 
O20 K2 W5 32.24(11) . . ? 
O14 K2 W5 28.15(11) . . ? 
O1X K2 W5 129.32(11) 3_566 . ? 
S1 K2 W5 107.29(6) 3_566 . ? 
O1 K2 S1 89.55(16) 4_576 . ? 
O2X K2 S1 18.06(13) . . ? 
O7X K2 S1 80.39(15) 3_566 . ? 
O6S K2 S1 165.7(3) . . ? 
O26 K2 S1 67.32(12) . . ? 
O5S K2 S1 124.32(19) . . ? 
O20 K2 S1 100.61(12) . . ? 
O14 K2 S1 118.79(13) . . ? 
O1X K2 S1 62.88(11) 3_566 . ? 
S1 K2 S1 71.73(6) 3_566 . ? 
W5 K2 S1 98.04(6) . . ? 
O8X K3 O16 66.01(18) 4_565 2_645 ? 
O8X K3 O18 136.0(3) 4_565 . ? 
O16 K3 O18 122.9(2) 2_645 . ? 
O8X K3 O1S 72.8(2) 4_565 . ? 
O16 K3 O1S 103.4(2) 2_645 . ? 
O18 K3 O1S 63.2(2) . . ? 
O8X K3 O23 143.6(2) 4_565 . ? 
O16 K3 O23 80.47(18) 2_645 . ? 
O18 K3 O23 53.91(17) . . ? 
O1S K3 O23 103.3(2) . . ? 
O8X K3 S2 21.24(13) 4_565 4_565 ? 
O16 K3 S2 86.96(14) 2_645 4_565 ? 
O18 K3 S2 127.78(18) . 4_565 ? 
O1S K3 S2 68.99(18) . 4_565 ? 
O23 K3 S2 163.35(17) . 4_565 ? 
O8X K3 W9 143.6(2) 4_565 . ? 
O16 K3 W9 101.42(16) 2_645 . ? 
O18 K3 W9 24.79(12) . . ? 
O1S K3 W9 77.85(19) . . ? 
O23 K3 W9 29.88(11) . . ? 
S2 K3 W9 146.84(13) 4_565 . ? 
O8X K3 K1 26.73(15) 4_565 2_645 ? 
O16 K3 K1 48.27(12) 2_645 2_645 ? 
O18 K3 K1 122.59(19) . 2_645 ? 
O1S K3 K1 66.26(18) . 2_645 ? 
O23 K3 K1 117.67(15) . 2_645 ? 
S2 K3 K1 45.97(5) 4_565 2_645 ? 
W9 K3 K1 119.77(10) . 2_645 ? 
O25 K4 O1W 56.2(2) . . ? 
O25 K4 O30 99.2(2) . . ? 
O1W K4 O30 139.5(3) . . ? 
O25 K4 O24 55.5(2) . . ? 
O1W K4 O24 111.6(3) . . ? 
O30 K4 O24 52.92(18) . . ? 
O25 K4 O1M 54.68(19) . . ? 
O1W K4 O1M 55.57(18) . . ? 
O30 K4 O1M 84.1(2) . . ? 
O24 K4 O1M 82.7(2) . . ? 
O25 K4 O19 97.4(2) . 2_545 ? 
O1W K4 O19 66.7(2) . 2_545 ? 
O30 K4 O19 153.8(2) . 2_545 ? 
O24 K4 O19 125.4(3) . 2_545 ? 
O1M K4 O19 122.1(2) . 2_545 ? 
O25 K4 O14 82.1(2) . 2_545 ? 
O1W K4 O14 98.3(2) . 2_545 ? 
O30 K4 O14 110.5(2) . 2_545 ? 
O24 K4 O14 75.8(2) . 2_545 ? 
O1M K4 O14 136.5(3) . 2_545 ? 
O19 K4 O14 52.26(18) 2_545 2_545 ? 
O25 K4 O7W 139.8(2) . . ? 
O1W K4 O7W 123.0(3) . . ? 
O30 K4 O7W 53.41(19) . . ? 
O24 K4 O7W 106.3(2) . . ? 
O1M K4 O7W 90.3(2) . . ? 
O19 K4 O7W 119.8(3) 2_545 . ? 
O14 K4 O7W 131.9(2) 2_545 . ? 
O25 K4 Ti1 30.81(13) . . ? 
O1W K4 Ti1 36.61(14) . . ? 
O30 K4 Ti1 105.40(19) . . ? 
O24 K4 Ti1 79.4(2) . . ? 
O1M K4 Ti1 30.32(12) . . ? 
O19 K4 Ti1 99.25(19) 2_545 . ? 
O14 K4 Ti1 107.5(2) 2_545 . ? 
O7W K4 Ti1 120.3(2) . . ? 
O25 K4 W4 27.77(14) . . ? 
O1W K4 W4 83.6(2) . . ? 
O30 K4 W4 79.71(18) . . ? 
O24 K4 W4 29.14(13) . . ? 
O1M K4 W4 71.87(18) . . ? 
O19 K4 W4 107.5(2) 2_545 . ? 
O14 K4 W4 70.98(19) 2_545 . ? 
O7W K4 W4 131.6(2) . . ? 
Ti1 K4 W4 56.47(11) . . ? 
O25 K4 Ti3 108.68(19) . . ? 
O1W K4 Ti3 123.5(2) . . ? 
O30 K4 Ti3 27.39(12) . . ? 
O24 K4 Ti3 76.57(15) . . ? 
O1M K4 Ti3 71.48(15) . . ? 
O19 K4 Ti3 153.2(3) 2_545 . ? 
O14 K4 Ti3 136.07(19) 2_545 . ? 
O7W K4 Ti3 33.48(14) . . ? 
Ti1 K4 Ti3 100.08(13) . . ? 
W4 K4 Ti3 98.61(13) . . ? 
O25 K4 W5 83.11(19) . 2_545 ? 
O1W K4 W5 77.93(17) . 2_545 ? 
O30 K4 W5 135.4(2) . 2_545 ? 
O24 K4 W5 97.1(2) . 2_545 ? 
O1M K4 W5 128.7(2) . 2_545 ? 
O19 K4 W5 28.44(12) 2_545 2_545 ? 
O14 K4 W5 25.28(12) 2_545 2_545 ? 
O7W K4 W5 137.0(2) . 2_545 ? 
Ti1 K4 W5 98.84(15) . 2_545 ? 
W4 K4 W5 83.53(15) . 2_545 ? 
Ti3 K4 W5 158.55(15) . 2_545 ? 
W1 O1 K2 158.4(4) . 4_575 ? 
W3 O3 K1 156.8(3) . 2_655 ? 
W1 O4 W2 123.1(3) . . ? 
W2 O5 W3 122.3(3) . . ? 
W1 O6 W3 122.1(3) . . ? 
W1 O7 W4 149.9(3) . . ? 
W5 O8 W2 151.0(3) . . ? 
W2 O9 W6 151.6(3) . . ? 
W3 O10 W7 151.7(3) . . ? 
W3 O11 W8 149.4(3) . . ? 
W1 O12 W9 151.0(3) . . ? 
W5 O14 K4 102.8(3) . 2 ? 
W5 O14 K2 87.1(3) . . ? 
K4 O14 K2 152.4(2) 2 . ? 
W7 O16 K3 154.3(3) . 2_655 ? 
W9 O18 K3 110.9(3) . . ? 
W5 O19 W4 120.7(3) . . ? 
W5 O19 K4 100.8(3) . 2 ? 
W4 O19 K4 137.7(3) . 2 ? 
W6 O20 W5 150.3(3) . . ? 
W6 O20 K2 117.6(2) . . ? 
W5 O20 K2 92.1(2) . . ? 
W7 O21 W6 120.6(3) . . ? 
W8 O22 W7 153.0(3) . . ? 
W8 O22 K1 112.5(2) . . ? 
W7 O22 K1 93.86(19) . . ? 
W9 O23 W8 121.7(3) . . ? 
W9 O23 K3 92.3(2) . . ? 
W8 O23 K3 140.3(3) . . ? 
W4 O24 W9 153.3(3) . . ? 
W4 O24 K4 98.7(3) . . ? 
W9 O24 K4 104.7(3) . . ? 
W4 O25 Ti1 141.0(3) . . ? 
W4 O25 K4 107.3(3) . . ? 
Ti1 O25 K4 98.6(3) . . ? 
Ti1 O26 W5 141.2(3) . . ? 
Ti1 O26 K2 123.7(3) . . ? 
W5 O26 K2 94.8(2) . . ? 
W6 O27 Ti2 142.3(3) . . ? 
W7 O28 Ti2 142.4(3) . . ? 
W7 O28 K1 100.3(2) . . ? 
Ti2 O28 K1 115.8(2) . . ? 
W8 O29 Ti3 142.8(3) . . ? 
Ti3 O30 W9 143.2(3) . . ? 
Ti3 O30 K4 104.0(3) . . ? 
W9 O30 K4 106.8(3) . . ? 
P1 O31 W5 127.6(3) . . ? 
P1 O31 W4 129.8(3) . . ? 
W5 O31 W4 90.34(17) . . ? 
P1 O32 W7 128.6(3) . . ? 
P1 O32 W6 130.5(3) . . ? 
W7 O32 W6 89.88(17) . . ? 
P1 O33 W9 127.7(3) . . ? 
P1 O33 W8 129.7(3) . . ? 
W9 O33 W8 90.45(18) . . ? 
P1 O34 W1 123.8(3) . . ? 
P1 O34 W3 124.2(3) . . ? 
W1 O34 W3 92.22(19) . . ? 
P1 O34 W2 123.4(3) . . ? 
W1 O34 W2 92.52(18) . . ? 
W3 O34 W2 91.31(18) . . ? 
Ti4 O1M Ti1 153.0(4) . . ? 
Ti4 O1M K4 112.9(3) . . ? 
Ti1 O1M K4 90.8(2) . . ? 
Ti2 O2M Ti4 153.0(3) . . ? 
Ti3 O3M Ti4 164.8(4) . . ? 
Ti1 O1W K4 90.0(2) . . ? 
Ti3 O7W K4 92.3(3) . . ? 
S1 O1X Ti1 134.4(4) . . ? 
S1 O1X K2 89.3(3) . 3_566 ? 
Ti1 O1X K2 133.2(2) . 3_566 ? 
S1 O2X K2 127.4(4) . . ? 
S1 O3X Ti4 132.3(4) . . ? 
S2 O4X Ti2 134.3(3) . . ? 
S2 O4X K1 92.7(2) . 3_666 ? 
Ti2 O4X K1 124.0(2) . 3_666 ? 
S2 O4X K1 91.4(3) . . ? 
Ti2 O4X K1 95.95(19) . . ? 
K1 O4X K1 114.22(17) 3_666 . ? 
S2 O5X Ti4 134.9(3) . . ? 
S2 O6X K1 113.7(3) . . ? 
S1 O7X K2 116.4(3) . 3_566 ? 
S2 O8X K1 109.6(3) . 3_666 ? 
S2 O8X K3 116.9(3) . 4_566 ? 
K1 O8X K3 126.4(3) 3_666 4_566 ? 
O32 P1 O33 111.9(3) . . ? 
O32 P1 O31 112.2(3) . . ? 
O33 P1 O31 112.2(3) . . ? 
O32 P1 O34 106.6(3) . . ? 
O33 P1 O34 106.7(3) . . ? 
O31 P1 O34 106.9(3) . . ? 
O7X S1 O2X 111.0(4) . . ? 
O7X S1 O1X 108.7(4) . . ? 
O2X S1 O1X 109.3(4) . . ? 
O7X S1 O3X 108.7(4) . . ? 
O2X S1 O3X 109.5(4) . . ? 
O1X S1 O3X 109.7(3) . . ? 
O7X S1 K2 42.4(3) . 3_566 ? 
O2X S1 K2 128.4(3) . 3_566 ? 
O1X S1 K2 66.4(2) . 3_566 ? 
O3X S1 K2 120.5(2) . 3_566 ? 
O7X S1 K2 117.8(3) . . ? 
O2X S1 K2 34.5(3) . . ? 
O1X S1 K2 75.4(2) . . ? 
O3X S1 K2 128.8(2) . . ? 
K2 S1 K2 108.27(6) 3_566 . ? 
O8X S2 O6X 111.1(4) . . ? 
O8X S2 O5X 110.4(3) . . ? 
O6X S2 O5X 109.5(3) . . ? 
O8X S2 O4X 107.9(3) . . ? 
O6X S2 O4X 107.7(3) . . ? 
O5X S2 O4X 110.2(3) . . ? 
O8X S2 K1 46.9(3) . 3_666 ? 
O6X S2 K1 119.1(2) . 3_666 ? 
O5X S2 K1 131.1(2) . 3_666 ? 
O4X S2 K1 61.4(2) . 3_666 ? 
O8X S2 K1 124.6(3) . . ? 
O6X S2 K1 44.0(2) . . ? 
O5X S2 K1 124.1(2) . . ? 
O4X S2 K1 63.7(2) . . ? 
K1 S2 K1 96.42(6) 3_666 . ? 
O8X S2 K3 41.8(3) . 4_566 ? 
O6X S2 K3 109.9(3) . 4_566 ? 
O5X S2 K3 72.1(2) . 4_566 ? 
O4X S2 K3 138.8(2) . 4_566 ? 
K1 S2 K3 85.61(8) 3_666 4_566 ? 
K1 S2 K3 150.55(9) . 4_566 ? 
O26 Ti1 O1M 105.6(3) . . ? 
O26 Ti1 O25 95.1(3) . . ? 
O1M Ti1 O25 95.1(3) . . ? 
O26 Ti1 O1X 96.1(3) . . ? 
O1M Ti1 O1X 86.8(2) . . ? 
O25 Ti1 O1X 167.7(2) . . ? 
O26 Ti1 O2W 84.8(2) . . ? 
O1M Ti1 O2W 165.1(3) . . ? 
O25 Ti1 O2W 94.6(2) . . ? 
O1X Ti1 O2W 81.4(2) . . ? 
O26 Ti1 O1W 165.4(3) . . ? 
O1M Ti1 O1W 89.0(3) . . ? 
O25 Ti1 O1W 83.7(2) . . ? 
O1X Ti1 O1W 84.1(2) . . ? 
O2W Ti1 O1W 80.8(2) . . ? 
O26 Ti1 K4 135.2(2) . . ? 
O1M Ti1 K4 58.9(2) . . ? 
O25 Ti1 K4 50.6(2) . . ? 
O1X Ti1 K4 122.0(2) . . ? 
O2W Ti1 K4 120.78(19) . . ? 
O1W Ti1 K4 53.3(2) . . ? 
O26 Ti1 K2 35.33(18) . . ? 
O1M Ti1 K2 104.84(19) . . ? 
O25 Ti1 K2 129.73(18) . . ? 
O1X Ti1 K2 60.93(17) . . ? 
O2W Ti1 K2 77.29(16) . . ? 
O1W Ti1 K2 140.89(18) . . ? 
K4 Ti1 K2 161.51(10) . . ? 
O2M Ti2 O28 103.3(2) . . ? 
O2M Ti2 O27 98.3(2) . . ? 
O28 Ti2 O27 91.0(2) . . ? 
O2M Ti2 O4X 91.0(2) . . ? 
O28 Ti2 O4X 91.2(2) . . ? 
O27 Ti2 O4X 169.7(2) . . ? 
O2M Ti2 O3W 90.4(2) . . ? 
O28 Ti2 O3W 166.2(2) . . ? 
O27 Ti2 O3W 88.3(2) . . ? 
O4X Ti2 O3W 87.3(2) . . ? 
O2M Ti2 O4W 166.3(3) . . ? 
O28 Ti2 O4W 88.6(2) . . ? 
O27 Ti2 O4W 88.2(2) . . ? 
O4X Ti2 O4W 81.8(2) . . ? 
O3W Ti2 O4W 77.7(2) . . ? 
O2M Ti2 K1 94.19(19) . . ? 
O28 Ti2 K1 38.87(16) . . ? 
O27 Ti2 K1 129.84(17) . . ? 
O4X Ti2 K1 53.16(16) . . ? 
O3W Ti2 K1 140.18(17) . . ? 
O4W Ti2 K1 90.79(16) . . ? 
O3M Ti3 O30 102.5(3) . . ? 
O3M Ti3 O29 99.1(3) . . ? 
O30 Ti3 O29 93.1(3) . . ? 
O3M Ti3 O6W 87.8(3) . . ? 
O30 Ti3 O6W 167.7(2) . . ? 
O29 Ti3 O6W 92.0(2) . . ? 
O3M Ti3 O5W 164.7(3) . . ? 
O30 Ti3 O5W 91.6(2) . . ? 
O29 Ti3 O5W 85.9(2) . . ? 
O6W Ti3 O5W 77.5(2) . . ? 
O3M Ti3 O7W 95.4(3) . . ? 
O30 Ti3 O7W 87.7(2) . . ? 
O29 Ti3 O7W 164.9(2) . . ? 
O6W Ti3 O7W 84.5(2) . . ? 
O5W Ti3 O7W 79.0(2) . . ? 
O3M Ti3 K4 72.8(2) . . ? 
O30 Ti3 K4 48.6(2) . . ? 
O29 Ti3 K4 134.7(2) . . ? 
O6W Ti3 K4 130.8(2) . . ? 
O5W Ti3 K4 113.80(19) . . ? 
O7W Ti3 K4 54.3(2) . . ? 
O1M Ti4 O3M 98.4(3) . . ? 
O1M Ti4 O2M 99.5(3) . . ? 
O3M Ti4 O2M 96.8(3) . . ? 
O1M Ti4 O3X 88.5(2) . . ? 
O3M Ti4 O3X 168.7(3) . . ? 
O2M Ti4 O3X 90.9(2) . . ? 
O1M Ti4 O8W 94.8(3) . . ? 
O3M Ti4 O8W 88.9(3) . . ? 
O2M Ti4 O8W 163.6(3) . . ? 
O3X Ti4 O8W 81.5(3) . . ? 
O1M Ti4 O5X 168.6(3) . . ? 
O3M Ti4 O5X 91.4(2) . . ? 
O2M Ti4 O5X 85.0(2) . . ? 
O3X Ti4 O5X 81.0(2) . . ? 
O8W Ti4 O5X 79.6(2) . . ? 
O1M Ti4 K4 43.5(2) . . ? 
O3M Ti4 K4 66.4(2) . . ? 
O2M Ti4 K4 130.1(2) . . ? 
O3X Ti4 K4 114.38(18) . . ? 
O8W Ti4 K4 66.2(2) . . ? 
O5X Ti4 K4 138.7(2) . . ? 
O1 W1 O12 103.7(3) . . ? 
O1 W1 O7 102.6(3) . . ? 
O12 W1 O7 87.5(2) . . ? 
O1 W1 O4 100.2(3) . . ? 
O12 W1 O4 156.1(2) . . ? 
O7 W1 O4 88.6(2) . . ? 
O1 W1 O6 98.4(3) . . ? 
O12 W1 O6 88.9(2) . . ? 
O7 W1 O6 158.9(2) . . ? 
O4 W1 O6 86.3(2) . . ? 
O1 W1 O34 168.8(3) . . ? 
O12 W1 O34 83.5(2) . . ? 
O7 W1 O34 86.1(2) . . ? 
O4 W1 O34 72.7(2) . . ? 
O6 W1 O34 72.9(2) . . ? 
O2 W2 O9 102.9(3) . . ? 
O2 W2 O5 100.9(3) . . ? 
O9 W2 O5 92.5(2) . . ? 
O2 W2 O8 102.4(3) . . ? 
O9 W2 O8 85.7(2) . . ? 
O5 W2 O8 156.5(2) . . ? 
O2 W2 O4 100.1(3) . . ? 
O9 W2 O4 156.5(2) . . ? 
O5 W2 O4 87.9(2) . . ? 
O8 W2 O4 84.7(2) . . ? 
O2 W2 O34 169.9(3) . . ? 
O9 W2 O34 86.0(2) . . ? 
O5 W2 O34 73.5(2) . . ? 
O8 W2 O34 83.0(2) . . ? 
O4 W2 O34 71.6(2) . . ? 
O3 W3 O11 101.9(3) . . ? 
O3 W3 O10 102.8(3) . . ? 
O11 W3 O10 88.1(2) . . ? 
O3 W3 O6 101.0(3) . . ? 
O11 W3 O6 91.2(2) . . ? 
O10 W3 O6 155.7(2) . . ? 
O3 W3 O5 99.7(3) . . ? 
O11 W3 O5 158.4(2) . . ? 
O10 W3 O5 86.7(2) . . ? 
O6 W3 O5 85.1(2) . . ? 
O3 W3 O34 170.4(2) . . ? 
O11 W3 O34 85.7(2) . . ? 
O10 W3 O34 83.1(2) . . ? 
O6 W3 O34 72.7(2) . . ? 
O5 W3 O34 72.9(2) . . ? 
O13 W4 O25 100.8(3) . . ? 
O13 W4 O24 102.9(3) . . ? 
O25 W4 O24 94.1(3) . . ? 
O13 W4 O19 101.5(3) . . ? 
O25 W4 O19 87.3(3) . . ? 
O24 W4 O19 154.9(2) . . ? 
O13 W4 O7 97.3(3) . . ? 
O25 W4 O7 161.4(2) . . ? 
O24 W4 O7 86.3(3) . . ? 
O19 W4 O7 84.7(2) . . ? 
O13 W4 O31 173.5(2) . . ? 
O25 W4 O31 82.4(2) . . ? 
O24 W4 O31 82.5(2) . . ? 
O19 W4 O31 72.9(2) . . ? 
O7 W4 O31 79.2(2) . . ? 
O13 W4 K4 93.8(2) . . ? 
O25 W4 K4 44.91(19) . . ? 
O24 W4 K4 52.1(2) . . ? 
O19 W4 K4 131.96(19) . . ? 
O7 W4 K4 138.37(19) . . ? 
O31 W4 K4 92.48(15) . . ? 
O14 W5 O8 101.6(3) . . ? 
O14 W5 O19 99.1(3) . . ? 
O8 W5 O19 90.8(2) . . ? 
O14 W5 O26 98.9(3) . . ? 
O8 W5 O26 159.0(2) . . ? 
O19 W5 O26 90.6(2) . . ? 
O14 W5 O20 99.4(3) . . ? 
O8 W5 O20 86.6(2) . . ? 
O19 W5 O20 161.5(2) . . ? 
O26 W5 O20 85.4(2) . . ? 
O14 W5 O31 173.0(2) . . ? 
O8 W5 O31 83.1(2) . . ? 
O19 W5 O31 75.5(2) . . ? 
O26 W5 O31 77.0(2) . . ? 
O20 W5 O31 86.0(2) . . ? 
O14 W5 K2 64.7(2) . . ? 
O8 W5 K2 133.79(18) . . ? 
O19 W5 K2 133.49(19) . . ? 
O26 W5 K2 53.31(17) . . ? 
O20 W5 K2 55.65(17) . . ? 
O31 W5 K2 115.72(13) . . ? 
O14 W5 K4 51.9(2) . 2 ? 
O8 W5 K4 84.04(19) . 2 ? 
O19 W5 K4 50.7(2) . 2 ? 
O26 W5 K4 112.68(19) . 2 ? 
O20 W5 K4 146.68(19) . 2 ? 
O31 W5 K4 124.24(15) . 2 ? 
K2 W5 K4 112.07(8) . 2 ? 
O15 W6 O27 101.2(3) . . ? 
O15 W6 O20 102.1(3) . . ? 
O27 W6 O20 96.0(2) . . ? 
O15 W6 O21 100.4(3) . . ? 
O27 W6 O21 88.0(2) . . ? 
O20 W6 O21 155.9(2) . . ? 
O15 W6 O9 96.8(3) . . ? 
O27 W6 O9 161.1(2) . . ? 
O20 W6 O9 85.6(2) . . ? 
O21 W6 O9 83.3(2) . . ? 
O15 W6 O32 172.3(2) . . ? 
O27 W6 O32 82.6(2) . . ? 
O20 W6 O32 83.9(2) . . ? 
O21 W6 O32 73.0(2) . . ? 
O9 W6 O32 78.8(2) . . ? 
O16 W7 O28 101.9(2) . . ? 
O16 W7 O21 100.9(3) . . ? 
O28 W7 O21 91.7(2) . . ? 
O16 W7 O10 97.5(2) . . ? 
O28 W7 O10 160.0(2) . . ? 
O21 W7 O10 89.4(2) . . ? 
O16 W7 O22 99.2(2) . . ? 
O28 W7 O22 88.2(2) . . ? 
O21 W7 O22 159.4(2) . . ? 
O10 W7 O22 83.9(2) . . ? 
O16 W7 O32 175.9(2) . . ? 
O28 W7 O32 79.4(2) . . ? 
O21 W7 O32 75.1(2) . . ? 
O10 W7 O32 81.5(2) . . ? 
O22 W7 O32 84.6(2) . . ? 
O16 W7 K1 75.30(19) . . ? 
O28 W7 K1 49.22(17) . . ? 
O21 W7 K1 136.87(17) . . ? 
O10 W7 K1 133.67(16) . . ? 
O22 W7 K1 53.50(15) . . ? 
O32 W7 K1 108.26(13) . . ? 
O17 W8 O29 101.0(3) . . ? 
O17 W8 O22 102.6(3) . . ? 
O29 W8 O22 94.1(2) . . ? 
O17 W8 O23 101.3(3) . . ? 
O29 W8 O23 88.6(2) . . ? 
O22 W8 O23 154.9(2) . . ? 
O17 W8 O11 96.7(3) . . ? 
O29 W8 O11 162.0(2) . . ? 
O22 W8 O11 85.6(2) . . ? 
O23 W8 O11 84.3(2) . . ? 
O17 W8 O33 173.5(2) . . ? 
O29 W8 O33 81.8(2) . . ? 
O22 W8 O33 83.0(2) . . ? 
O23 W8 O33 72.7(2) . . ? 
O11 W8 O33 80.3(2) . . ? 
O17 W8 K1 84.2(2) . . ? 
O29 W8 K1 60.95(17) . . ? 
O22 W8 K1 41.90(16) . . ? 
O23 W8 K1 149.52(18) . . ? 
O11 W8 K1 125.17(17) . . ? 
O33 W8 K1 102.30(13) . . ? 
O18 W9 O30 101.7(3) . . ? 
O18 W9 O23 100.3(3) . . ? 
O30 W9 O23 90.0(3) . . ? 
O18 W9 O24 100.3(3) . . ? 
O30 W9 O24 91.5(3) . . ? 
O23 W9 O24 158.6(2) . . ? 
O18 W9 O12 97.2(3) . . ? 
O30 W9 O12 161.0(2) . . ? 
O23 W9 O12 87.1(2) . . ? 
O24 W9 O12 84.6(2) . . ? 
O18 W9 O33 174.0(3) . . ? 
O30 W9 O33 80.1(2) . . ? 
O23 W9 O33 73.9(2) . . ? 
O24 W9 O33 85.3(2) . . ? 
O12 W9 O33 81.1(2) . . ? 
O18 W9 K3 44.3(2) . . ? 
O30 W9 K3 89.10(18) . . ? 
O23 W9 K3 57.82(18) . . ? 
O24 W9 K3 143.56(18) . . ? 
O12 W9 K3 105.07(17) . . ? 
O33 W9 K3 130.51(14) . . ? 
O18 W9 K4 93.0(3) . . ? 
O30 W9 K4 46.6(2) . . ? 
O23 W9 K4 136.5(2) . . ? 
O24 W9 K4 47.6(2) . . ? 
O12 W9 K4 132.2(2) . . ? 
O33 W9 K4 92.29(15) . . ? 
K3 W9 K4 114.45(11) . . ? 
  
_diffrn_measured_fraction_theta_max    0.998 
_diffrn_reflns_theta_full              28.34 
_diffrn_measured_fraction_theta_full   0.998 
_refine_diff_density_max    6.443 
_refine_diff_density_min   -2.312 
_refine_diff_density_rms    0.351 
