# Supplementary material for: Transformation of Tri-Titanium(IV)-Substituted α-Keggin Polyoxometalate (POM) into Tetra-Titanium(IV)-Substituted POMs : Reaction Products of Titanium(IV) Sulfate with the Dimeric Keggin POM Precursor under Acidic Conditions
Source: Materials (Basel). 2010 Jan 15;3(1):503–18. doi: 10.3390/ma3010503 (PMC5525177; doi:10.3390/ma3010503)
Supplement: Supplementary File 2 [file materials-03-00503-s002.zip › CSD 421237 for K-1 (YM01s).cif]

  
data_ym01s 
  
_audit_creation_method            SHELXL-97 
_chemical_name_systematic 
; 
 ? 
; 
_chemical_name_common             ? 
_chemical_melting_point           ? 
_chemical_formula_moiety          ? 
_chemical_formula_sum 
 'H43 K5 O99 P2 Ti8 W18' 
_chemical_formula_weight          5577.28 
  
loop_ 
 _atom_type_symbol 
 _atom_type_description 
 _atom_type_scat_dispersion_real 
 _atom_type_scat_dispersion_imag 
 _atom_type_scat_source 
 'O'  'O'   0.0106   0.0060 
 'International Tables Vol C Tables 4.2.6.8 and 6.1.1.4' 
 'H'  'H'   0.0000   0.0000 
 'International Tables Vol C Tables 4.2.6.8 and 6.1.1.4' 
 'P'  'P'   0.1023   0.0942 
 'International Tables Vol C Tables 4.2.6.8 and 6.1.1.4' 
 'K'  'K'   0.2009   0.2494 
 'International Tables Vol C Tables 4.2.6.8 and 6.1.1.4' 
 'Ti'  'Ti'   0.2776   0.4457 
 'International Tables Vol C Tables 4.2.6.8 and 6.1.1.4' 
 'W'  'W'  -0.8490   6.8722 
 'International Tables Vol C Tables 4.2.6.8 and 6.1.1.4' 
  
_symmetry_cell_setting            Triclinic 
_symmetry_space_group_name_H-M    P-1 
  
loop_ 
 _symmetry_equiv_pos_as_xyz 
 'x, y, z' 
 '-x, -y, -z' 
  
_cell_length_a                    11.8044(10) 
_cell_length_b                    13.7073(12) 
_cell_length_c                    18.5727(16) 
_cell_angle_alpha                 72.0090(10) 
_cell_angle_beta                  84.4570(10) 
_cell_angle_gamma                 65.245(2) 
_cell_volume                      2593.7(4) 
_cell_formula_units_Z             1 
_cell_measurement_temperature     90(2) 
_cell_measurement_reflns_used     6265 
_cell_measurement_theta_min       2.19 
_cell_measurement_theta_max       28.26 
  
_exptl_crystal_description        plate 
_exptl_crystal_colour             colorless 
_exptl_crystal_size_max           0.29 
_exptl_crystal_size_mid           0.08 
_exptl_crystal_size_min           0.03 
_exptl_crystal_density_meas       0 
_exptl_crystal_density_diffrn     3.571 
_exptl_crystal_density_method     'not measured' 
_exptl_crystal_F_000              2468 
_exptl_absorpt_coefficient_mu     20.781 
_exptl_absorpt_correction_type    empirical
_exptl_absorpt_correction_T_min   0.0650 
_exptl_absorpt_correction_T_max   0.5745 
_exptl_absorpt_process_details    "SADABS" 
  
_exptl_special_details 
; 
 ? 
; 
  
_diffrn_ambient_temperature       90(2) 
_diffrn_radiation_wavelength      0.71073 
_diffrn_radiation_type            MoK\a 
_diffrn_radiation_source          'fine-focus sealed tube' 
_diffrn_radiation_monochromator   graphite 
_diffrn_measurement_device_type   'CCD area detector' 
_diffrn_measurement_method        'phi and omega scans' 
_diffrn_detector_area_resol_mean  8.366 
_diffrn_standards_number          ? 
_diffrn_standards_interval_count  ? 
_diffrn_standards_interval_time   ? 
_diffrn_standards_decay_%         ? 
_diffrn_reflns_number             25624 
_diffrn_reflns_av_R_equivalents   0.0333 
_diffrn_reflns_av_sigmaI/netI     0.0486 
_diffrn_reflns_limit_h_min        -15 
_diffrn_reflns_limit_h_max        15 
_diffrn_reflns_limit_k_min        -18 
_diffrn_reflns_limit_k_max        16 
_diffrn_reflns_limit_l_min        -24 
_diffrn_reflns_limit_l_max        24 
_diffrn_reflns_theta_min          1.15 
_diffrn_reflns_theta_max          28.30 
_reflns_number_total              12729 
_reflns_number_gt                 11541 
_reflns_threshold_expression      >2sigma(I) 
  
_computing_data_collection        'Bruker SMART' 
_computing_cell_refinement        'Bruker SMART' 
_computing_data_reduction         'Bruker SAINT' 
_computing_structure_solution     'SHELXS-97 (Sheldrick, 1990)' 
_computing_structure_refinement   'SHELXL-97 (Sheldrick, 1997)' 
_computing_molecular_graphics     'Bruker SHELXTL' 
_computing_publication_material   'Bruker SHELXTL' 
  
_refine_special_details 
; 
 Refinement of F^2^ against ALL reflections.  The weighted R-factor wR and 
 goodness of fit S are based on F^2^, conventional R-factors R are based 
 on F, with F set to zero for negative F^2^. The threshold expression of 
 F^2^ > 2sigma(F^2^) is used only for calculating R-factors(gt) etc. and is 
 not relevant to the choice of reflections for refinement.  R-factors based 
 on F^2^ are statistically about twice as large as those based on F, and R- 
 factors based on ALL data will be even larger. 
; 
  
_refine_ls_structure_factor_coef  Fsqd 
_refine_ls_matrix_type            full 
_refine_ls_weighting_scheme       calc 
_refine_ls_weighting_details 
 'calc w=1/[\s^2^(Fo^2^)+(0.0500P)^2^+161.0488P] where P=(Fo^2^+2Fc^2^)/3' 
_atom_sites_solution_primary      direct 
_atom_sites_solution_secondary    difmap 

_refine_ls_extinction_method      none 
_refine_ls_extinction_coef        ? 
_refine_ls_number_reflns          12729 
_refine_ls_number_parameters      640 
_refine_ls_number_restraints      426 
_refine_ls_R_factor_all           0.0606 
_refine_ls_R_factor_gt            0.0553 
_refine_ls_wR_factor_ref          0.1465 
_refine_ls_wR_factor_gt           0.1429 
_refine_ls_goodness_of_fit_ref    1.110 
_refine_ls_restrained_S_all       1.101 
_refine_ls_shift/su_max           0.001 
_refine_ls_shift/su_mean          0.000 
  
loop_ 
 _atom_site_label 
 _atom_site_type_symbol 
 _atom_site_fract_x 
 _atom_site_fract_y 
 _atom_site_fract_z 
 _atom_site_U_iso_or_equiv 
 _atom_site_adp_type 
 _atom_site_occupancy 
 _atom_site_symmetry_multiplicity 
 _atom_site_calc_flag 
 _atom_site_refinement_flags 
 _atom_site_disorder_assembly 
 _atom_site_disorder_group 
O1 O 0.0167(10) 0.5330(10) 0.1582(6) 0.023(2) Uani 1 1 d U . . 
O2 O -0.1663(10) 0.9835(10) 0.1391(7) 0.027(2) Uani 1 1 d U . . 
O3 O 0.2488(11) 0.7978(11) -0.0218(6) 0.031(3) Uani 1 1 d U . . 
O4 O -0.0402(9) 0.7488(9) 0.1656(6) 0.019(2) Uani 1 1 d U . . 
O5 O 0.0658(9) 0.8759(9) 0.0802(6) 0.021(2) Uani 1 1 d U . . 
O6 O 0.1541(10) 0.6612(10) 0.0902(6) 0.022(2) Uani 1 1 d U . . 
O7 O 0.0630(8) 0.5729(8) 0.2888(5) 0.0130(17) Uani 1 1 d U . . 
O8 O -0.0473(8) 0.8334(8) 0.2767(5) 0.0164(19) Uani 1 1 d U . . 
O9 O 0.0617(9) 0.9587(9) 0.1929(6) 0.020(2) Uani 1 1 d U . . 
O10 O 0.2919(9) 0.8576(9) 0.1013(6) 0.021(2) Uani 1 1 d U . . 
O11 O 0.3858(10) 0.6423(9) 0.1106(6) 0.021(2) Uani 1 1 d U . . 
O12 O 0.2548(9) 0.4896(9) 0.2123(5) 0.0165(19) Uani 1 1 d U . . 
O13 O 0.0607(9) 0.4268(8) 0.4337(5) 0.0161(19) Uani 1 1 d U . . 
O14 O -0.1379(9) 0.8783(9) 0.4137(6) 0.020(2) Uani 1 1 d U . . 
O15 O 0.0603(10) 1.1232(9) 0.2522(7) 0.025(2) Uani 1 1 d U . . 
O16 O 0.4593(9) 0.9495(9) 0.0865(6) 0.020(2) Uani 1 1 d U . . 
O17 O 0.6545(10) 0.5382(10) 0.1128(6) 0.025(2) Uani 1 1 d U . . 
O18 O 0.4256(9) 0.2701(9) 0.2880(6) 0.019(2) Uani 1 1 d U . . 
O19 O -0.0145(8) 0.6625(8) 0.3992(5) 0.0122(17) Uani 1 1 d U . . 
O20 O 0.0666(8) 0.9132(8) 0.3385(5) 0.0131(17) Uani 1 1 d U . . 
O21 O 0.2654(9) 0.9986(9) 0.1829(6) 0.021(2) Uani 1 1 d U . . 
O22 O 0.5070(9) 0.7201(8) 0.1666(5) 0.0158(19) Uani 1 1 d U . . 
O23 O 0.4968(9) 0.4411(9) 0.2005(5) 0.0154(18) Uani 1 1 d U . . 
O24 O 0.2743(8) 0.4346(8) 0.3574(5) 0.0138(18) Uani 1 1 d U . . 
O25 O 0.2029(8) 0.5211(8) 0.4758(5) 0.0103(16) Uani 1 1 d U . . 
O26 O 0.1048(8) 0.7397(7) 0.4675(5) 0.0110(17) Uani 1 1 d U . . 
O27 O 0.2685(8) 0.9593(8) 0.3344(5) 0.0144(18) Uani 1 1 d U . . 
O28 O 0.5031(9) 0.8558(8) 0.2404(6) 0.0174(19) Uani 1 1 d U . . 
O29 O 0.6296(8) 0.5069(8) 0.2650(5) 0.0140(18) Uani 1 1 d U . . 
O30 O 0.5176(8) 0.3822(8) 0.3510(5) 0.0134(17) Uani 1 1 d U . . 
O31 O 0.4204(8) 0.5386(7) 0.4325(5) 0.0086(16) Uani 1 1 d U . . 
O32 O 0.3280(9) 0.7522(8) 0.4424(5) 0.0151(18) Uani 1 1 d U . . 
O33 O 0.5586(9) 0.6473(8) 0.3476(5) 0.0135(18) Uani 1 1 d U . . 
O34 O 0.1959(8) 0.6783(7) 0.3472(5) 0.0096(16) Uani 1 1 d U . . 
O35 O 0.2946(9) 0.8006(8) 0.2610(5) 0.0149(18) Uani 1 1 d U . . 
O36 O 0.3857(8) 0.5935(7) 0.2749(5) 0.0101(16) Uani 1 1 d U . . 
O37 O 0.1790(9) 0.7211(8) 0.2058(5) 0.0153(18) Uani 1 1 d U . . 
O38 O 0.3170(8) 0.5810(8) 0.5717(5) 0.0116(17) Uani 1 1 d U . . 
O1X O 0.5202(9) 0.8273(8) 0.3951(6) 0.0174(19) Uani 1 1 d U . . 
O1W O 0.1933(10) 0.9588(9) 0.4795(6) 0.022(2) Uani 1 1 d U . . 
O2W O 0.3929(10) 1.0138(9) 0.4331(6) 0.020(2) Uani 1 1 d U . . 
O3W O 0.4278(11) 0.8107(9) 0.5417(6) 0.024(2) Uani 1 1 d U . . 
O4W O 0.7452(10) 0.6797(9) 0.2521(6) 0.022(2) Uani 1 1 d U . . 
O5W O 0.7031(9) 0.8679(8) 0.2929(6) 0.018(2) Uani 1 1 d U . . 
O6W O 0.7597(8) 0.6601(8) 0.4036(5) 0.0153(18) Uani 1 1 d U . . 
P1 P 0.2648(3) 0.6993(3) 0.27286(17) 0.0097(6) Uani 1 1 d U . . 
Ti1 Ti 0.28173(19) 0.62774(18) 0.47107(12) 0.0085(4) Uani 1 1 d U . . 
Ti2 Ti 0.5430(2) 0.50804(19) 0.36628(12) 0.0092(4) Uani 1 1 d U . . 
Ti3 Ti 0.3550(2) 0.87273(19) 0.42994(14) 0.0137(4) Uani 1 1 d U . . 
Ti4 Ti 0.6096(2) 0.7555(2) 0.32423(13) 0.0127(4) Uani 1 1 d U . . 
W1 W 0.08921(5) 0.60138(5) 0.18564(3) 0.01633(12) Uani 1 1 d U . . 
W2 W -0.02127(5) 0.88058(5) 0.17202(3) 0.01857(13) Uani 1 1 d U . . 
W3 W 0.23326(5) 0.76235(6) 0.07467(3) 0.02119(14) Uani 1 1 d U . . 
W4 W 0.12352(4) 0.52319(4) 0.39450(3) 0.01022(11) Uani 1 1 d U . . 
W5 W 0.00257(4) 0.80139(4) 0.38274(3) 0.01205(11) Uani 1 1 d U . . 
W6 W 0.15338(5) 0.98376(4) 0.26400(3) 0.01550(12) Uani 1 1 d U . . 
W7 W 0.40357(5) 0.87456(5) 0.16202(3) 0.01573(12) Uani 1 1 d U . . 
W8 W 0.53990(5) 0.57029(5) 0.17583(3) 0.01578(12) Uani 1 1 d U . . 
W9 W 0.39736(5) 0.40522(5) 0.28208(3) 0.01279(11) Uani 1 1 d U . . 
K1 K 0.3573(3) 0.9754(4) -0.0515(2) 0.0361(10) Uani 1 1 d U . . 
K2 K -0.0509(5) 0.3551(3) 0.2023(3) 0.0437(10) Uani 1 1 d U . . 
K3 K 0.3051(11) 0.2010(10) 0.4794(7) 0.060(3) Uani 0.50 1 d PU . . 
O1S O -0.2320(16) 0.2824(15) 0.2595(10) 0.055(4) Uani 1 1 d U . . 
O2S O 0.0413(12) 0.1716(11) 0.4177(7) 0.037(3) Uani 1 1 d U . . 
O3S O 0.8764(17) 0.1065(15) 0.3774(10) 0.060(4) Uani 1 1 d U . . 
O4S O 0.4233(12) 0.9217(11) -0.2135(8) 0.037(3) Uani 1 1 d U . . 
O5S O 0.5728(17) 0.7715(15) -0.0210(10) 0.061(4) Uani 1 1 d U . . 
O6S O -0.1229(10) 0.4507(9) 0.3225(7) 0.027(2) Uani 1 1 d U . . 
O7S O 0.8888(13) 0.8924(13) 0.9735(8) 0.043(3) Uani 1 1 d U . . 
O8S O 0.3934(9) -0.0459(9) 0.6197(6) 0.020(2) Uani 1 1 d U . . 
O9S O 0.1652(13) 0.2731(13) 0.3018(9) 0.047(3) Uani 1 1 d U . . 
  
loop_ 
 _atom_site_aniso_label 
 _atom_site_aniso_U_11 
 _atom_site_aniso_U_22 
 _atom_site_aniso_U_33 
 _atom_site_aniso_U_23 
 _atom_site_aniso_U_13 
 _atom_site_aniso_U_12 
O1 0.027(5) 0.032(5) 0.017(4) -0.002(4) -0.007(4) -0.019(4) 
O2 0.018(4) 0.030(5) 0.029(5) 0.004(4) -0.009(4) -0.013(4) 
O3 0.030(5) 0.044(6) 0.019(5) 0.001(4) -0.002(4) -0.021(4) 
O4 0.015(4) 0.021(4) 0.018(4) 0.002(3) -0.005(3) -0.009(3) 
O5 0.015(4) 0.023(4) 0.019(4) 0.006(4) -0.008(3) -0.009(4) 
O6 0.023(4) 0.035(5) 0.013(4) -0.001(4) 0.000(3) -0.020(4) 
O7 0.013(4) 0.018(4) 0.009(4) -0.003(3) -0.002(3) -0.007(3) 
O8 0.008(4) 0.020(4) 0.017(4) 0.005(3) -0.007(3) -0.008(3) 
O9 0.012(4) 0.022(4) 0.021(4) 0.006(3) -0.007(3) -0.009(3) 
O10 0.020(4) 0.027(5) 0.015(4) 0.004(3) -0.005(3) -0.015(4) 
O11 0.026(4) 0.032(5) 0.012(4) -0.005(4) 0.001(3) -0.020(4) 
O12 0.017(4) 0.025(4) 0.009(4) -0.002(3) 0.000(3) -0.012(4) 
O13 0.015(4) 0.017(4) 0.017(4) 0.001(3) 0.001(3) -0.011(3) 
O14 0.013(4) 0.020(4) 0.023(4) -0.001(4) -0.003(3) -0.007(3) 
O15 0.020(4) 0.013(4) 0.034(5) 0.006(4) -0.001(4) -0.008(4) 
O16 0.016(4) 0.026(5) 0.015(4) 0.003(3) -0.002(3) -0.013(4) 
O17 0.025(5) 0.033(5) 0.019(4) -0.008(4) 0.003(4) -0.014(4) 
O18 0.018(4) 0.021(4) 0.023(4) -0.008(4) 0.002(3) -0.011(4) 
O19 0.009(4) 0.013(4) 0.013(4) 0.000(3) -0.002(3) -0.006(3) 
O20 0.011(4) 0.011(4) 0.016(4) -0.004(3) -0.001(3) -0.003(3) 
O21 0.012(4) 0.022(4) 0.025(5) 0.004(4) -0.007(3) -0.010(4) 
O22 0.012(4) 0.020(4) 0.014(4) 0.003(3) -0.001(3) -0.011(3) 
O23 0.015(4) 0.025(4) 0.011(4) -0.006(3) 0.000(3) -0.012(3) 
O24 0.013(4) 0.020(4) 0.012(4) -0.005(3) 0.002(3) -0.010(3) 
O25 0.011(4) 0.014(4) 0.009(4) -0.001(3) -0.001(3) -0.009(3) 
O26 0.008(3) 0.011(4) 0.013(4) -0.001(3) -0.001(3) -0.004(3) 
O27 0.011(4) 0.010(4) 0.019(4) 0.000(3) -0.002(3) -0.004(3) 
O28 0.014(4) 0.017(4) 0.018(4) 0.006(3) -0.007(3) -0.010(3) 
O29 0.012(4) 0.021(4) 0.010(4) -0.004(3) -0.001(3) -0.008(3) 
O30 0.011(4) 0.014(4) 0.014(4) -0.002(3) 0.000(3) -0.006(3) 
O31 0.007(3) 0.011(4) 0.008(3) 0.001(3) -0.002(3) -0.006(3) 
O32 0.012(4) 0.014(4) 0.020(4) -0.002(3) -0.002(3) -0.009(3) 
O33 0.015(4) 0.011(4) 0.013(4) 0.000(3) 0.000(3) -0.007(3) 
O34 0.007(3) 0.013(4) 0.007(3) 0.000(3) -0.001(3) -0.004(3) 
O35 0.016(4) 0.018(4) 0.012(4) 0.004(3) -0.004(3) -0.012(3) 
O36 0.010(4) 0.011(4) 0.007(3) 0.000(3) 0.001(3) -0.005(3) 
O37 0.014(4) 0.021(4) 0.012(4) 0.001(3) -0.005(3) -0.012(3) 
O38 0.007(3) 0.013(4) 0.011(4) -0.002(3) -0.002(3) -0.001(3) 
O1X 0.012(4) 0.018(4) 0.025(4) -0.006(3) 0.000(3) -0.008(3) 
O1W 0.019(4) 0.017(4) 0.024(4) -0.004(4) 0.001(4) -0.004(3) 
O2W 0.021(4) 0.017(4) 0.027(5) -0.005(4) 0.002(4) -0.012(4) 
O3W 0.030(5) 0.017(4) 0.025(5) -0.006(4) -0.006(4) -0.009(4) 
O4W 0.020(4) 0.022(4) 0.024(4) -0.003(4) 0.002(4) -0.012(4) 
O5W 0.015(4) 0.016(4) 0.021(4) 0.003(3) -0.003(3) -0.009(3) 
O6W 0.010(4) 0.013(4) 0.017(4) 0.004(3) -0.002(3) -0.005(3) 
P1 0.0081(13) 0.0140(15) 0.0069(13) 0.0026(11) -0.0036(10) -0.0075(12) 
Ti1 0.0063(9) 0.0088(10) 0.0077(9) 0.0006(8) -0.0011(7) -0.0025(8) 
Ti2 0.0083(9) 0.0109(10) 0.0077(9) -0.0003(8) -0.0003(7) -0.0051(8) 
Ti3 0.0104(10) 0.0091(10) 0.0203(12) -0.0015(9) -0.0034(8) -0.0040(8) 
Ti4 0.0081(10) 0.0127(11) 0.0141(10) 0.0036(8) -0.0024(8) -0.0059(8) 
W1 0.0163(3) 0.0281(3) 0.0091(2) -0.0001(2) -0.00273(18) -0.0165(2) 
W2 0.0134(2) 0.0240(3) 0.0142(3) 0.0085(2) -0.00842(19) -0.0120(2) 
W3 0.0213(3) 0.0390(4) 0.0070(2) 0.0048(2) -0.00452(19) -0.0229(3) 
W4 0.0097(2) 0.0130(2) 0.0086(2) 0.00059(17) -0.00079(16) -0.00774(19) 
W5 0.0062(2) 0.0116(2) 0.0149(2) 0.00235(18) -0.00309(17) -0.00408(18) 
W6 0.0086(2) 0.0103(2) 0.0218(3) 0.00563(19) -0.00497(19) -0.00468(19) 
W7 0.0124(2) 0.0213(3) 0.0111(2) 0.00741(19) -0.00458(18) -0.0123(2) 
W8 0.0184(3) 0.0276(3) 0.0067(2) -0.0026(2) 0.00124(18) -0.0163(2) 
W9 0.0133(2) 0.0177(3) 0.0112(2) -0.00426(19) 0.00046(18) -0.0099(2) 
K1 0.0292(17) 0.060(2) 0.0186(15) 0.0150(15) -0.0113(13) -0.0343(18) 
K2 0.063(3) 0.0202(17) 0.048(2) -0.0059(16) 0.003(2) -0.0211(18) 
K3 0.054(5) 0.055(5) 0.069(6) -0.013(4) 0.004(4) -0.024(4) 
O1S 0.052(7) 0.055(7) 0.060(7) -0.025(6) 0.000(5) -0.017(5) 
O2S 0.037(5) 0.037(6) 0.026(5) -0.014(4) 0.003(4) -0.002(4) 
O3S 0.062(7) 0.052(7) 0.063(7) -0.016(6) 0.007(6) -0.025(6) 
O4S 0.032(5) 0.027(5) 0.048(6) -0.003(4) 0.002(5) -0.014(4) 
O5S 0.068(7) 0.050(7) 0.060(7) -0.006(5) 0.002(6) -0.027(6) 
O6S 0.018(4) 0.024(5) 0.036(5) -0.004(4) -0.002(4) -0.010(4) 
O7S 0.041(6) 0.050(6) 0.036(6) -0.004(5) -0.014(5) -0.020(5) 
O8S 0.020(4) 0.017(4) 0.022(4) -0.005(3) 0.001(3) -0.008(3) 
O9S 0.036(6) 0.043(6) 0.065(7) -0.011(5) 0.001(5) -0.022(5) 
  
_geom_special_details 
; 
 All esds (except the esd in the dihedral angle between two l.s. planes) 
 are estimated using the full covariance matrix.  The cell esds are taken 
 into account individually in the estimation of esds in distances, angles 
 and torsion angles; correlations between esds in cell parameters are only 
 used when they are defined by crystal symmetry.  An approximate (isotropic) 
 treatment of cell esds is used for estimating esds involving l.s. planes. 
; 
  
loop_ 
 _geom_bond_atom_site_label_1 
 _geom_bond_atom_site_label_2 
 _geom_bond_distance 
 _geom_bond_site_symmetry_2 
 _geom_bond_publ_flag 
O1 W1 1.710(10) . ? 
O1 K2 2.741(11) . ? 
O2 W2 1.715(11) . ? 
O2 K1 2.668(11) 2_575 ? 
O3 W3 1.719(11) . ? 
O3 K1 3.083(13) . ? 
O4 W1 1.902(10) . ? 
O4 W2 1.949(10) . ? 
O5 W2 1.909(11) . ? 
O5 W3 1.955(11) . ? 
O6 W3 1.915(10) . ? 
O6 W1 1.941(10) . ? 
O7 W1 1.856(9) . ? 
O7 W4 1.965(9) . ? 
O8 W2 1.889(10) . ? 
O8 W5 1.972(9) . ? 
O9 W2 1.861(10) . ? 
O9 W6 1.976(10) . ? 
O10 W3 1.910(10) . ? 
O10 W7 1.942(10) . ? 
O10 K1 3.008(10) . ? 
O11 W3 1.862(11) . ? 
O11 W8 1.984(10) . ? 
O12 W1 1.903(10) . ? 
O12 W9 1.927(9) . ? 
O13 W4 1.717(9) . ? 
O13 K3 3.161(15) . ? 
O14 W5 1.709(10) . ? 
O14 K3 2.953(15) 2_566 ? 
O15 W6 1.713(11) . ? 
O15 K2 2.759(11) 1_565 ? 
O16 W7 1.719(9) . ? 
O16 K1 2.712(10) 2_675 ? 
O16 K1 2.797(11) . ? 
O17 W8 1.706(11) . ? 
O18 W9 1.708(10) . ? 
O19 W5 1.926(9) . ? 
O19 W4 1.944(9) . ? 
O20 W6 1.905(9) . ? 
O20 W5 1.915(9) . ? 
O21 W7 1.914(11) . ? 
O21 W6 1.926(10) . ? 
O22 W8 1.877(10) . ? 
O22 W7 1.930(10) . ? 
O23 W9 1.897(9) . ? 
O23 W8 1.952(10) . ? 
O24 W4 1.894(9) . ? 
O24 W9 1.923(9) . ? 
O24 K3 3.197(15) . ? 
O25 W4 1.839(8) . ? 
O25 Ti1 2.014(9) . ? 
O26 W5 1.828(9) . ? 
O26 Ti1 2.001(9) . ? 
O27 W6 1.832(9) . ? 
O27 Ti3 1.907(10) . ? 
O28 W7 1.848(9) . ? 
O28 Ti4 1.871(10) . ? 
O29 W8 1.817(9) . ? 
O29 Ti2 2.053(9) . ? 
O30 W9 1.866(9) . ? 
O30 Ti2 1.974(9) . ? 
O31 Ti2 1.803(9) . ? 
O31 Ti1 1.823(9) . ? 
O32 Ti3 1.753(9) . ? 
O32 Ti1 1.912(9) . ? 
O33 Ti4 1.747(9) . ? 
O33 Ti2 1.915(9) . ? 
O34 P1 1.545(9) . ? 
O34 W5 2.380(9) . ? 
O34 Ti1 2.382(9) . ? 
O34 W4 2.498(9) . ? 
O35 P1 1.518(9) . ? 
O35 W7 2.355(9) . ? 
O35 W6 2.377(10) . ? 
O36 P1 1.544(9) . ? 
O36 Ti2 2.294(9) . ? 
O36 W8 2.455(8) . ? 
O36 W9 2.489(9) . ? 
O37 P1 1.557(9) . ? 
O37 W3 2.411(9) . ? 
O37 W1 2.423(9) . ? 
O37 W2 2.423(10) . ? 
O38 Ti1 1.806(9) . ? 
O38 Ti2 1.832(9) 2_666 ? 
O1X Ti4 1.864(10) . ? 
O1X Ti3 1.897(10) . ? 
O1X K3 3.088(16) 2_666 ? 
O1W Ti3 2.080(11) . ? 
O2W Ti3 2.179(10) . ? 
O2W K3 2.713(16) 1_565 ? 
O3W Ti3 2.101(11) . ? 
O3W K3 3.083(16) 2_666 ? 
O4W Ti4 2.119(11) . ? 
O5W Ti4 2.162(9) . ? 
O6W Ti4 2.097(9) . ? 
O6W K3 3.154(16) 2_666 ? 
Ti1 Ti2 3.373(3) 2_666 ? 
Ti2 O38 1.832(9) 2_666 ? 
Ti2 Ti1 3.373(3) 2_666 ? 
Ti3 K3 4.101(12) 2_666 ? 
Ti4 K3 4.150(13) 2_666 ? 
W2 K1 4.131(3) 2_575 ? 
W3 K1 3.854(3) . ? 
W4 K3 3.874(12) . ? 
W7 K1 3.787(3) . ? 
K1 O2 2.668(11) 2_575 ? 
K1 O16 2.712(10) 2_675 ? 
K1 O5S 2.820(19) . ? 
K1 O7S 3.197(16) 2_676 ? 
K1 O4S 3.261(15) . ? 
K1 W2 4.131(3) 2_575 ? 
K1 K1 4.408(7) 2_675 ? 
K2 O1S 2.718(18) . ? 
K2 O15 2.759(11) 1_545 ? 
K2 O6S 2.815(13) . ? 
K2 O9S 2.900(16) . ? 
K3 O2W 2.713(16) 1_545 ? 
K3 O14 2.953(15) 2_566 ? 
K3 O3W 3.083(16) 2_666 ? 
K3 O1X 3.088(16) 2_666 ? 
K3 O6W 3.153(16) 2_666 ? 
K3 O8S 3.385(16) . ? 
K3 Ti3 4.101(12) 2_666 ? 
K3 Ti4 4.150(13) 2_666 ? 
O7S K1 3.197(16) 2_676 ? 
  
loop_ 
 _geom_angle_atom_site_label_1 
 _geom_angle_atom_site_label_2 
 _geom_angle_atom_site_label_3 
 _geom_angle 
 _geom_angle_site_symmetry_1 
 _geom_angle_site_symmetry_3 
 _geom_angle_publ_flag 
W1 O1 K2 145.3(5) . . ? 
W2 O2 K1 139.9(7) . 2_575 ? 
W3 O3 K1 103.0(5) . . ? 
W1 O4 W2 125.3(5) . . ? 
W2 O5 W3 123.7(5) . . ? 
W3 O6 W1 124.7(5) . . ? 
W1 O7 W4 151.7(5) . . ? 
W2 O8 W5 149.9(5) . . ? 
W2 O9 W6 150.8(6) . . ? 
W3 O10 W7 149.3(6) . . ? 
W3 O10 K1 100.8(4) . . ? 
W7 O10 K1 97.5(4) . . ? 
W3 O11 W8 150.7(6) . . ? 
W1 O12 W9 151.1(6) . . ? 
W4 O13 K3 101.0(4) . . ? 
W5 O14 K3 129.1(5) . 2_566 ? 
W6 O15 K2 165.3(6) . 1_565 ? 
W7 O16 K1 141.0(5) . 2_675 ? 
W7 O16 K1 111.7(4) . . ? 
K1 O16 K1 106.3(3) 2_675 . ? 
W5 O19 W4 123.5(4) . . ? 
W6 O20 W5 153.8(5) . . ? 
W7 O21 W6 124.2(5) . . ? 
W8 O22 W7 155.6(5) . . ? 
W9 O23 W8 124.8(5) . . ? 
W4 O24 W9 154.0(6) . . ? 
W4 O24 K3 95.7(4) . . ? 
W9 O24 K3 108.9(4) . . ? 
W4 O25 Ti1 124.0(5) . . ? 
W5 O26 Ti1 122.6(5) . . ? 
W6 O27 Ti3 148.7(5) . . ? 
W7 O28 Ti4 146.9(6) . . ? 
W8 O29 Ti2 121.2(5) . . ? 
W9 O30 Ti2 122.2(5) . . ? 
Ti2 O31 Ti1 155.7(5) . . ? 
Ti3 O32 Ti1 169.8(6) . . ? 
Ti4 O33 Ti2 165.9(6) . . ? 
P1 O34 W5 128.5(5) . . ? 
P1 O34 Ti1 125.2(5) . . ? 
W5 O34 Ti1 89.7(3) . . ? 
P1 O34 W4 124.4(5) . . ? 
W5 O34 W4 88.6(3) . . ? 
Ti1 O34 W4 88.4(3) . . ? 
P1 O35 W7 128.3(6) . . ? 
P1 O35 W6 127.1(5) . . ? 
W7 O35 W6 91.7(3) . . ? 
P1 O36 Ti2 125.4(5) . . ? 
P1 O36 W8 126.8(5) . . ? 
Ti2 O36 W8 90.4(3) . . ? 
P1 O36 W9 125.8(5) . . ? 
Ti2 O36 W9 89.2(3) . . ? 
W8 O36 W9 87.3(3) . . ? 
P1 O37 W3 124.2(5) . . ? 
P1 O37 W1 129.0(5) . . ? 
W3 O37 W1 89.9(3) . . ? 
P1 O37 W2 123.0(6) . . ? 
W3 O37 W2 89.6(3) . . ? 
W1 O37 W2 89.8(3) . . ? 
Ti1 O38 Ti2 136.0(5) . 2_666 ? 
Ti4 O1X Ti3 136.9(5) . . ? 
Ti4 O1X K3 111.5(5) . 2_666 ? 
Ti3 O1X K3 108.3(5) . 2_666 ? 
Ti3 O2W K3 144.0(5) . 1_565 ? 
Ti3 O3W K3 103.0(5) . 2_666 ? 
Ti4 O6W K3 102.6(4) . 2_666 ? 
O35 P1 O36 110.4(5) . . ? 
O35 P1 O34 110.7(5) . . ? 
O36 P1 O34 109.7(5) . . ? 
O35 P1 O37 109.4(5) . . ? 
O36 P1 O37 108.1(5) . . ? 
O34 P1 O37 108.4(5) . . ? 
O38 Ti1 O31 104.5(4) . . ? 
O38 Ti1 O32 99.0(4) . . ? 
O31 Ti1 O32 93.6(4) . . ? 
O38 Ti1 O26 100.0(4) . . ? 
O31 Ti1 O26 155.0(4) . . ? 
O32 Ti1 O26 87.2(4) . . ? 
O38 Ti1 O25 95.0(4) . . ? 
O31 Ti1 O25 89.3(4) . . ? 
O32 Ti1 O25 164.4(4) . . ? 
O26 Ti1 O25 83.8(4) . . ? 
O38 Ti1 O34 166.9(4) . . ? 
O31 Ti1 O34 82.6(3) . . ? 
O32 Ti1 O34 91.4(4) . . ? 
O26 Ti1 O34 72.4(3) . . ? 
O25 Ti1 O34 73.8(3) . . ? 
O38 Ti1 Ti2 22.2(3) . 2_666 ? 
O31 Ti1 Ti2 82.8(3) . 2_666 ? 
O32 Ti1 Ti2 95.8(3) . 2_666 ? 
O26 Ti1 Ti2 122.0(3) . 2_666 ? 
O25 Ti1 Ti2 99.7(3) . 2_666 ? 
O34 Ti1 Ti2 164.2(2) . 2_666 ? 
O31 Ti2 O38 102.9(4) . 2_666 ? 
O31 Ti2 O33 94.4(4) . . ? 
O38 Ti2 O33 97.0(4) 2_666 . ? 
O31 Ti2 O30 95.4(4) . . ? 
O38 Ti2 O30 95.4(4) 2_666 . ? 
O33 Ti2 O30 162.1(4) . . ? 
O31 Ti2 O29 159.9(4) . . ? 
O38 Ti2 O29 97.3(4) 2_666 . ? 
O33 Ti2 O29 83.4(4) . . ? 
O30 Ti2 O29 82.2(4) . . ? 
O31 Ti2 O36 85.9(3) . . ? 
O38 Ti2 O36 168.3(4) 2_666 . ? 
O33 Ti2 O36 90.0(4) . . ? 
O30 Ti2 O36 75.8(4) . . ? 
O29 Ti2 O36 74.1(3) . . ? 
O31 Ti2 Ti1 81.1(3) . 2_666 ? 
O38 Ti2 Ti1 21.9(3) 2_666 2_666 ? 
O33 Ti2 Ti1 96.6(3) . 2_666 ? 
O30 Ti2 Ti1 99.7(3) . 2_666 ? 
O29 Ti2 Ti1 119.0(3) . 2_666 ? 
O36 Ti2 Ti1 165.8(2) . 2_666 ? 
O32 Ti3 O1X 101.4(4) . . ? 
O32 Ti3 O27 98.2(4) . . ? 
O1X Ti3 O27 98.1(4) . . ? 
O32 Ti3 O1W 96.6(4) . . ? 
O1X Ti3 O1W 160.2(4) . . ? 
O27 Ti3 O1W 87.3(4) . . ? 
O32 Ti3 O3W 90.5(4) . . ? 
O1X Ti3 O3W 89.3(5) . . ? 
O27 Ti3 O3W 167.2(4) . . ? 
O1W Ti3 O3W 82.4(4) . . ? 
O32 Ti3 O2W 171.3(4) . . ? 
O1X Ti3 O2W 80.5(4) . . ? 
O27 Ti3 O2W 89.9(4) . . ? 
O1W Ti3 O2W 80.4(4) . . ? 
O3W Ti3 O2W 81.0(4) . . ? 
O32 Ti3 K3 112.5(4) . 2_666 ? 
O1X Ti3 K3 45.6(4) . 2_666 ? 
O27 Ti3 K3 135.1(3) . 2_666 ? 
O1W Ti3 K3 119.0(4) . 2_666 ? 
O3W Ti3 K3 47.1(4) . 2_666 ? 
O2W Ti3 K3 62.8(3) . 2_666 ? 
O33 Ti4 O1X 97.7(4) . . ? 
O33 Ti4 O28 100.4(4) . . ? 
O1X Ti4 O28 96.7(5) . . ? 
O33 Ti4 O6W 91.9(4) . . ? 
O1X Ti4 O6W 88.8(4) . . ? 
O28 Ti4 O6W 165.7(4) . . ? 
O33 Ti4 O4W 91.8(4) . . ? 
O1X Ti4 O4W 166.8(4) . . ? 
O28 Ti4 O4W 90.5(4) . . ? 
O6W Ti4 O4W 81.7(4) . . ? 
O33 Ti4 O5W 170.3(4) . . ? 
O1X Ti4 O5W 89.9(4) . . ? 
O28 Ti4 O5W 84.6(4) . . ? 
O6W Ti4 O5W 82.2(4) . . ? 
O4W Ti4 O5W 79.8(4) . . ? 
O33 Ti4 K3 109.7(4) . 2_666 ? 
O1X Ti4 K3 43.8(3) . 2_666 ? 
O28 Ti4 K3 131.9(4) . 2_666 ? 
O6W Ti4 K3 47.9(3) . 2_666 ? 
O4W Ti4 K3 124.0(3) . 2_666 ? 
O5W Ti4 K3 71.8(3) . 2_666 ? 
O1 W1 O7 103.1(5) . . ? 
O1 W1 O4 101.1(5) . . ? 
O7 W1 O4 91.2(4) . . ? 
O1 W1 O12 103.3(5) . . ? 
O7 W1 O12 86.7(4) . . ? 
O4 W1 O12 155.3(4) . . ? 
O1 W1 O6 100.8(5) . . ? 
O7 W1 O6 156.0(4) . . ? 
O4 W1 O6 85.3(5) . . ? 
O12 W1 O6 86.8(4) . . ? 
O1 W1 O37 171.0(4) . . ? 
O7 W1 O37 83.9(4) . . ? 
O4 W1 O37 72.8(4) . . ? 
O12 W1 O37 82.5(4) . . ? 
O6 W1 O37 72.4(4) . . ? 
O2 W2 O9 103.5(5) . . ? 
O2 W2 O8 101.2(5) . . ? 
O9 W2 O8 88.4(4) . . ? 
O2 W2 O5 101.7(5) . . ? 
O9 W2 O5 89.8(4) . . ? 
O8 W2 O5 156.8(4) . . ? 
O2 W2 O4 100.5(5) . . ? 
O9 W2 O4 156.0(4) . . ? 
O8 W2 O4 86.9(4) . . ? 
O5 W2 O4 85.4(4) . . ? 
O2 W2 O37 171.3(5) . . ? 
O9 W2 O37 83.9(4) . . ? 
O8 W2 O37 83.3(4) . . ? 
O5 W2 O37 73.6(4) . . ? 
O4 W2 O37 72.1(4) . . ? 
O2 W2 K1 24.6(4) . 2_575 ? 
O9 W2 K1 125.5(3) . 2_575 ? 
O8 W2 K1 109.8(3) . 2_575 ? 
O5 W2 K1 90.0(3) . 2_575 ? 
O4 W2 K1 78.0(3) . 2_575 ? 
O37 W2 K1 146.7(2) . 2_575 ? 
O3 W3 O11 102.9(5) . . ? 
O3 W3 O10 101.3(5) . . ? 
O11 W3 O10 88.6(4) . . ? 
O3 W3 O6 102.0(5) . . ? 
O11 W3 O6 90.9(5) . . ? 
O10 W3 O6 156.3(4) . . ? 
O3 W3 O5 99.8(5) . . ? 
O11 W3 O5 157.2(4) . . ? 
O10 W3 O5 85.8(4) . . ? 
O6 W3 O5 85.6(5) . . ? 
O3 W3 O37 171.5(4) . . ? 
O11 W3 O37 84.3(4) . . ? 
O10 W3 O37 83.3(4) . . ? 
O6 W3 O37 73.1(4) . . ? 
O5 W3 O37 73.1(4) . . ? 
O3 W3 K1 51.2(4) . . ? 
O11 W3 K1 98.5(3) . . ? 
O10 W3 K1 50.1(3) . . ? 
O6 W3 K1 152.9(3) . . ? 
O5 W3 K1 94.8(3) . . ? 
O37 W3 K1 132.9(2) . . ? 
O13 W4 O25 103.4(4) . . ? 
O13 W4 O24 101.4(4) . . ? 
O25 W4 O24 93.3(4) . . ? 
O13 W4 O19 101.6(4) . . ? 
O25 W4 O19 90.3(4) . . ? 
O24 W4 O19 155.2(4) . . ? 
O13 W4 O7 99.8(4) . . ? 
O25 W4 O7 156.8(4) . . ? 
O24 W4 O7 83.4(4) . . ? 
O19 W4 O7 83.7(4) . . ? 
O13 W4 O34 172.7(4) . . ? 
O25 W4 O34 73.8(3) . . ? 
O24 W4 O34 85.6(3) . . ? 
O19 W4 O34 71.9(3) . . ? 
O7 W4 O34 83.0(3) . . ? 
O13 W4 K3 53.2(4) . . ? 
O25 W4 K3 80.8(3) . . ? 
O24 W4 K3 55.2(3) . . ? 
O19 W4 K3 149.4(3) . . ? 
O7 W4 K3 114.9(3) . . ? 
O34 W4 K3 131.6(3) . . ? 
O14 W5 O26 102.7(4) . . ? 
O14 W5 O20 101.7(4) . . ? 
O26 W5 O20 93.2(4) . . ? 
O14 W5 O19 99.8(4) . . ? 
O26 W5 O19 90.7(4) . . ? 
O20 W5 O19 156.7(4) . . ? 
O14 W5 O8 99.2(4) . . ? 
O26 W5 O8 158.0(4) . . ? 
O20 W5 O8 82.9(4) . . ? 
O19 W5 O8 84.9(4) . . ? 
O14 W5 O34 174.4(4) . . ? 
O26 W5 O34 75.3(3) . . ? 
O20 W5 O34 83.7(3) . . ? 
O19 W5 O34 75.0(3) . . ? 
O8 W5 O34 82.8(4) . . ? 
O15 W6 O27 100.2(5) . . ? 
O15 W6 O20 101.4(4) . . ? 
O27 W6 O20 92.4(4) . . ? 
O15 W6 O21 99.4(5) . . ? 
O27 W6 O21 91.7(4) . . ? 
O20 W6 O21 157.7(4) . . ? 
O15 W6 O9 98.1(5) . . ? 
O27 W6 O9 161.7(4) . . ? 
O20 W6 O9 83.4(4) . . ? 
O21 W6 O9 85.9(4) . . ? 
O15 W6 O35 170.8(4) . . ? 
O27 W6 O35 82.5(4) . . ? 
O20 W6 O35 87.3(3) . . ? 
O21 W6 O35 71.6(4) . . ? 
O9 W6 O35 79.5(4) . . ? 
O16 W7 O28 100.8(4) . . ? 
O16 W7 O21 98.2(5) . . ? 
O28 W7 O21 93.7(4) . . ? 
O16 W7 O22 103.3(5) . . ? 
O28 W7 O22 87.6(4) . . ? 
O21 W7 O22 157.8(4) . . ? 
O16 W7 O10 95.2(4) . . ? 
O28 W7 O10 163.1(4) . . ? 
O21 W7 O10 89.3(4) . . ? 
O22 W7 O10 83.5(4) . . ? 
O16 W7 O35 170.0(4) . . ? 
O28 W7 O35 83.5(4) . . ? 
O21 W7 O35 72.3(4) . . ? 
O22 W7 O35 85.8(4) . . ? 
O10 W7 O35 81.5(4) . . ? 
O16 W7 K1 43.3(3) . . ? 
O28 W7 K1 143.5(3) . . ? 
O21 W7 K1 97.5(3) . . ? 
O22 W7 K1 94.6(3) . . ? 
O10 W7 K1 52.0(3) . . ? 
O35 W7 K1 133.0(2) . . ? 
O17 W8 O29 101.6(5) . . ? 
O17 W8 O22 102.5(5) . . ? 
O29 W8 O22 96.9(4) . . ? 
O17 W8 O23 101.4(5) . . ? 
O29 W8 O23 88.5(4) . . ? 
O22 W8 O23 153.9(4) . . ? 
O17 W8 O11 102.4(5) . . ? 
O29 W8 O11 155.4(4) . . ? 
O22 W8 O11 82.7(4) . . ? 
O23 W8 O11 82.0(4) . . ? 
O17 W8 O36 173.4(4) . . ? 
O29 W8 O36 74.2(4) . . ? 
O22 W8 O36 83.3(3) . . ? 
O23 W8 O36 73.6(3) . . ? 
O11 W8 O36 81.3(4) . . ? 
O18 W9 O30 101.5(4) . . ? 
O18 W9 O23 102.2(5) . . ? 
O30 W9 O23 90.2(4) . . ? 
O18 W9 O24 101.4(4) . . ? 
O30 W9 O24 88.9(4) . . ? 
O23 W9 O24 156.1(4) . . ? 
O18 W9 O12 101.6(5) . . ? 
O30 W9 O12 156.8(4) . . ? 
O23 W9 O12 87.8(4) . . ? 
O24 W9 O12 83.8(4) . . ? 
O18 W9 O36 172.6(4) . . ? 
O30 W9 O36 72.8(3) . . ? 
O23 W9 O36 73.6(4) . . ? 
O24 W9 O36 83.3(3) . . ? 
O12 W9 O36 84.4(4) . . ? 
O2 K1 O16 128.8(3) 2_575 2_675 ? 
O2 K1 O16 151.9(4) 2_575 . ? 
O16 K1 O16 73.7(3) 2_675 . ? 
O2 K1 O5S 122.3(5) 2_575 . ? 
O16 K1 O5S 78.5(4) 2_675 . ? 
O16 K1 O5S 74.2(4) . . ? 
O2 K1 O10 101.7(3) 2_575 . ? 
O16 K1 O10 128.7(3) 2_675 . ? 
O16 K1 O10 55.5(3) . . ? 
O5S K1 O10 81.4(4) . . ? 
O2 K1 O3 60.8(3) 2_575 . ? 
O16 K1 O3 154.3(4) 2_675 . ? 
O16 K1 O3 107.1(3) . . ? 
O5S K1 O3 77.2(4) . . ? 
O10 K1 O3 54.9(3) . . ? 
O2 K1 O7S 74.4(4) 2_575 2_676 ? 
O16 K1 O7S 120.4(4) 2_675 2_676 ? 
O16 K1 O7S 79.4(3) . 2_676 ? 
O5S K1 O7S 141.4(5) . 2_676 ? 
O10 K1 O7S 60.3(3) . 2_676 ? 
O3 K1 O7S 84.3(4) . 2_676 ? 
O2 K1 O4S 62.8(4) 2_575 . ? 
O16 K1 O4S 83.1(3) 2_675 . ? 
O16 K1 O4S 144.3(3) . . ? 
O5S K1 O4S 74.8(5) . . ? 
O10 K1 O4S 135.1(3) . . ? 
O3 K1 O4S 82.7(3) . . ? 
O7S K1 O4S 136.2(3) 2_676 . ? 
O2 K1 W7 130.7(3) 2_575 . ? 
O16 K1 W7 98.4(2) 2_675 . ? 
O16 K1 W7 24.94(19) . . ? 
O5S K1 W7 75.2(4) . . ? 
O10 K1 W7 30.56(19) . . ? 
O3 K1 W7 83.3(2) . . ? 
O7S K1 W7 69.1(3) 2_676 . ? 
O4S K1 W7 149.0(3) . . ? 
O2 K1 W3 79.6(2) 2_575 . ? 
O16 K1 W3 150.1(2) 2_675 . ? 
O16 K1 W3 82.7(2) . . ? 
O5S K1 W3 77.6(4) . . ? 
O10 K1 W3 29.1(2) . . ? 
O3 K1 W3 25.8(2) . . ? 
O7S K1 W3 71.4(3) 2_676 . ? 
O4S K1 W3 107.4(2) . . ? 
W7 K1 W3 58.18(5) . . ? 
O2 K1 W2 15.5(3) 2_575 2_575 ? 
O16 K1 W2 124.5(2) 2_675 2_575 ? 
O16 K1 W2 141.6(3) . 2_575 ? 
O5S K1 W2 137.8(4) . 2_575 ? 
O10 K1 W2 101.6(2) . 2_575 ? 
O3 K1 W2 71.2(2) . 2_575 ? 
O7S K1 W2 62.2(2) 2_676 2_575 ? 
O4S K1 W2 74.0(2) . 2_575 ? 
W7 K1 W2 126.43(10) . 2_575 ? 
W3 K1 W2 85.32(6) . 2_575 ? 
O2 K1 K1 161.0(3) 2_575 2_675 ? 
O16 K1 K1 37.5(2) 2_675 2_675 ? 
O16 K1 K1 36.2(2) . 2_675 ? 
O5S K1 K1 72.8(4) . 2_675 ? 
O10 K1 K1 91.4(2) . 2_675 ? 
O3 K1 K1 137.9(3) . 2_675 ? 
O7S K1 K1 101.2(3) 2_676 2_675 ? 
O4S K1 K1 116.2(3) . 2_675 ? 
W7 K1 K1 60.93(8) . 2_675 ? 
W3 K1 K1 116.95(12) . 2_675 ? 
W2 K1 K1 147.82(18) 2_575 2_675 ? 
O1S K2 O1 146.6(5) . . ? 
O1S K2 O15 72.4(4) . 1_545 ? 
O1 K2 O15 139.1(4) . 1_545 ? 
O1S K2 O6S 80.5(4) . . ? 
O1 K2 O6S 76.2(3) . . ? 
O15 K2 O6S 112.5(4) 1_545 . ? 
O1S K2 O9S 116.3(5) . . ? 
O1 K2 O9S 78.2(4) . . ? 
O15 K2 O9S 68.4(4) 1_545 . ? 
O6S K2 O9S 71.0(4) . . ? 
O2W K3 O14 91.7(4) 1_545 2_566 ? 
O2W K3 O3W 85.8(4) 1_545 2_666 ? 
O14 K3 O3W 144.6(5) 2_566 2_666 ? 
O2W K3 O1X 110.5(5) 1_545 2_666 ? 
O14 K3 O1X 94.5(4) 2_566 2_666 ? 
O3W K3 O1X 54.2(3) 2_666 2_666 ? 
O2W K3 O6W 156.5(5) 1_545 2_666 ? 
O14 K3 O6W 75.0(4) 2_566 2_666 ? 
O3W K3 O6W 93.8(4) 2_666 2_666 ? 
O1X K3 O6W 52.8(3) 2_666 2_666 ? 
O2W K3 O13 132.1(5) 1_545 . ? 
O14 K3 O13 82.7(4) 2_566 . ? 
O3W K3 O13 124.1(5) 2_666 . ? 
O1X K3 O13 117.3(5) 2_666 . ? 
O6W K3 O13 66.4(3) 2_666 . ? 
O2W K3 O24 118.3(5) 1_545 . ? 
O14 K3 O24 134.8(5) 2_566 . ? 
O3W K3 O24 75.1(4) 2_666 . ? 
O1X K3 O24 104.1(4) 2_666 . ? 
O6W K3 O24 84.1(4) 2_666 . ? 
O13 K3 O24 52.2(3) . . ? 
O2W K3 O8S 64.6(4) 1_545 . ? 
O14 K3 O8S 54.1(3) 2_566 . ? 
O3W K3 O8S 93.8(4) 2_666 . ? 
O1X K3 O8S 64.8(3) 2_666 . ? 
O6W K3 O8S 92.0(4) 2_666 . ? 
O13 K3 O8S 136.0(4) . . ? 
O24 K3 O8S 167.9(5) . . ? 
O2W K3 W4 138.6(5) 1_545 . ? 
O14 K3 W4 106.5(4) 2_566 . ? 
O3W K3 W4 98.3(3) 2_666 . ? 
O1X K3 W4 104.9(4) 2_666 . ? 
O6W K3 W4 64.8(3) 2_666 . ? 
O13 K3 W4 25.80(19) . . ? 
O24 K3 W4 29.1(2) . . ? 
O8S K3 W4 154.4(4) . . ? 
O2W K3 Ti3 93.5(4) 1_545 2_666 ? 
O14 K3 Ti3 115.5(4) 2_566 2_666 ? 
O3W K3 Ti3 29.9(2) 2_666 2_666 ? 
O1X K3 Ti3 26.1(2) 2_666 2_666 ? 
O6W K3 Ti3 75.6(3) 2_666 2_666 ? 
O13 K3 Ti3 131.8(4) . 2_666 ? 
O24 K3 Ti3 96.7(3) . 2_666 ? 
O8S K3 Ti3 71.2(3) . 2_666 ? 
W4 K3 Ti3 110.5(3) . 2_666 ? 
O2W K3 Ti4 129.8(4) 1_545 2_666 ? 
O14 K3 Ti4 79.2(3) 2_566 2_666 ? 
O3W K3 Ti4 75.6(3) 2_666 2_666 ? 
O1X K3 Ti4 24.7(2) 2_666 2_666 ? 
O6W K3 Ti4 29.5(2) 2_666 2_666 ? 
O13 K3 Ti4 95.9(4) . 2_666 ? 
O24 K3 Ti4 101.4(3) . 2_666 ? 
O8S K3 Ti4 70.6(3) . 2_666 ? 
W4 K3 Ti4 90.6(3) . 2_666 ? 
Ti3 K3 Ti4 50.16(15) 2_666 2_666 ? 
  
_diffrn_measured_fraction_theta_max    0.987 
_diffrn_reflns_theta_full              28.30 
_diffrn_measured_fraction_theta_full   0.987 
_refine_diff_density_max    9.764 
_refine_diff_density_min   -5.468 
_refine_diff_density_rms    0.484 
